# Supplementary material for: Extinction and the temporal distribution of macroevolutionary bursts
Source: J Evol Biol. 2020 Nov 27;34(2):380–90. doi: 10.1111/jeb.13741 (PMC7983991; doi:10.1111/jeb.13741)
Supplement: Supplementary file 1 — Appendix S1 [file JEB-34-380-s001.zip]

Archive with 4 entries (4 files):
- jeb13741-sup-0001-Supinfo.docx
- jeb13741-sup-0002-Data.xlsx
- jeb13741-sup-0003-DeLisle_et_al_ExampleScript.R
- jeb13741-sup-0004-HansenSize.prn
