# Supplementary material for: Extinction and the temporal distribution of macroevolutionary bursts
Source: J Evol Biol. 2020 Nov 27;34(2):380–90. doi: 10.1111/jeb.13741 (PMC7983991; doi:10.1111/jeb.13741)
Supplement: Supplementary file 1 — Appendix S1 [file JEB-34-380-s001.zip › jeb13741-sup-0002-Data.xlsx]

## Sheet: description
The worksheet "theta_data" contains Siepielski et al.'s dataset plus four additional columns computed or added for the present study (described below)
Column AG = theta or -1*beta/gamma
Column AH = absolute value of theta
Column AI = the difference in theta between subsequent selection estimates (or delta d)
Column AJ = identification number to indicate replicates according to our criteria, red indicates studies that were excluded, e.g. no replicated estimates for a particualr trait
The worksheet "theta_data_trimmed" is the simplified table used to calculate delta d and summary & distribution statistics
The worksheet "heritability" contains data compiled from Hansen et al., from which possible heritabilities in the simulations were drawn

## Sheet: theta_data
Authors	Pub.Year	Journal	Vol:p-p	Study ID	Species	Taxon.group (I = invert, V = vert, P = plant)	Study type	Year	Dataset	Generic.Yr	Generic. Spp.	Season	Population	Trait	Sex	Age	Fitness Measure	Natural/Sexual Selection	Trait Name	Trait Class	Fitness Measure Defined	Fit. Comp	Linear or Logistic Coefficient	N	Opportunity for Selection (I)	Grad.linear.value	Grad.linear.StErr	Grad.linear.p-value	Grad.quad.value	Grad.quad.StErr	Grad.quad.p-value	theta	abs(theta)	thetashift	DP_replicate
DiBattista et al.	2007	Journal of Evolutionary Biology	20(1):201-212	3	Negaprion brevirostris	V	L	1996	1	2	1	1	1	1	1	1	1	N	body length	MO	survival	S	linear equivalent	42		-0.18		ns	-0.51		<0.05	-0.352941	0.352941		1
DiBattista et al.	2007	Journal of Evolutionary Biology	20(1):201-212	3	Negaprion brevirostris	V	L	1998	1	4	1	1	1	1	1	1	1	N	body length	MO	survival	S	linear equivalent	66		0.073		ns	-0.11		ns	0.663636	0.663636	1.01658	1
DiBattista et al.	2007	Journal of Evolutionary Biology	20(1):201-212	3	Negaprion brevirostris	V	L	1999	1	5	1	1	1	1	1	1	1	N	body length	MO	survival	S	linear equivalent	95		-0.047		ns	-0.094		ns	-0.5	0.5	-1.16364	1
DiBattista et al.	2007	Journal of Evolutionary Biology	20(1):201-212	3	Negaprion brevirostris	V	L	2000	1	6	1	1	1	1	1	1	1	N	body length	MO	survival	S	linear equivalent	68		0.029		ns	-0.6		ns	0.0483333	0.0483333	0.548333	1
DiBattista et al.	2007	Journal of Evolutionary Biology	20(1):201-212	3	Negaprion brevirostris	V	L	1995	3	1	1	1	1	3	1	1	1	N	condition factor	MO	survival	S	linear equivalent	82		-0.057		ns	-0.023		ns	-2.47826	2.47826		2
DiBattista et al.	2007	Journal of Evolutionary Biology	20(1):201-212	3	Negaprion brevirostris	V	L	1997	3	3	1	1	1	3	1	1	1	N	condition factor	MO	survival	S	linear equivalent	97		-0.013		ns	-0.037		ns	-0.351351	0.351351	2.12691	2
DiBattista et al.	2007	Journal of Evolutionary Biology	20(1):201-212	3	Negaprion brevirostris	V	L	1998	3	4	1	1	1	3	1	1	1	N	condition factor	MO	survival	S	linear equivalent	66		-0.17		ns	-0.1		ns	-1.7	1.7	-1.34865	2
DiBattista et al.	2007	Journal of Evolutionary Biology	20(1):201-212	3	Negaprion brevirostris	V	L	2000	3	6	1	1	1	3	1	1	1	N	condition factor	MO	survival	S	linear equivalent	68		-0.0082		ns	-0.38		ns	-0.0215789	0.0215789	1.67842	2
DiBattista et al.	2007	Journal of Evolutionary Biology	20(1):201-212	3	Negaprion brevirostris	V	L	1997	4	2	1	1	1	1	1	2	1	N	body length	MO	survival	S	linear equivalent	35		-0.41		<0.05	-1.01		ns	-0.405941	0.405941		3
DiBattista et al.	2007	Journal of Evolutionary Biology	20(1):201-212	3	Negaprion brevirostris	V	L	1999	4	4	1	1	1	1	1	2	1	N	body length	MO	survival	S	linear equivalent	41		-0.27		ns	-0.18		ns	-1.5	1.5	-1.09406	3
DiBattista et al.	2007	Journal of Evolutionary Biology	20(1):201-212	3	Negaprion brevirostris	V	L	1997	6	2	1	1	1	3	1	2	1	N	condition factor	MO	survival	S	linear equivalent	35		0.11		ns	-0.042		ns	2.61905	2.61905		4
DiBattista et al.	2007	Journal of Evolutionary Biology	20(1):201-212	3	Negaprion brevirostris	V	L	1998	6	3	1	1	1	3	1	2	1	N	condition factor	MO	survival	S	linear equivalent	58		-0.047		ns	-0.093		ns	-0.505376	0.505376	-3.12442	4
DiBattista et al.	2007	Journal of Evolutionary Biology	20(1):201-212	3	Negaprion brevirostris	V	L	2000	6	5	1	1	1	3	1	2	1	N	condition factor	MO	survival	S	linear equivalent	70		-0.033		ns	-0.61		ns	-0.0540984	0.0540984	0.451278	4
DiBattista et al.	2007	Journal of Evolutionary Biology	20(1):201-212	3	Negaprion brevirostris	V	L	1996	7	1	1	1	1	4	1	2	1	N	growth	MO	survival	S	linear equivalent	51		-0.16		ns	-1.24		ns	-0.129032	0.129032		5
DiBattista et al.	2007	Journal of Evolutionary Biology	20(1):201-212	3	Negaprion brevirostris	V	L	1998	7	3	1	1	1	4	1	2	1	N	growth	MO	survival	S	linear equivalent	58		-0.35		ns	-2.21		ns	-0.158371	0.158371	-0.0293388	5
DiBattista et al.	2007	Journal of Evolutionary Biology	20(1):201-212	3	Negaprion brevirostris	V	L	2000	7	5	1	1	1	4	1	2	1	N	growth	MO	survival	S	linear equivalent	70		-0.26		ns	-2.19		ns	-0.118721	0.118721	0.0396496	5
McAdam and Boutin	2003	Evolution	57(7):1689-1697	8	Tamiasciurus hudsonicus	V	L	1989	1	1	1	1	1	1	1	1	1	N	litter size	LH	survival	S	linear	31	7	-1.13	0.52	<0.05	-0.4	0.41	ns	-2.825	2.825		6
McAdam and Boutin	2003	Evolution	57(7):1689-1697	8	Tamiasciurus hudsonicus	V	L	1991	1	3	1	1	1	1	1	1	1	N	litter size	LH	survival	S	linear	98	1.7	-0.01	0.13	ns	-0.13	0.11	ns	-0.0769231	0.0769231	2.74808	6
McAdam and Boutin	2003	Evolution	57(7):1689-1697	8	Tamiasciurus hudsonicus	V	L	1994	1	6	1	1	1	1	1	1	1	N	litter size	LH	survival	S	linear	186	17.7	-0.08	0.21	ns	-0.33	0.2	ns	-0.242424	0.242424	-0.165501	6
McAdam and Boutin	2003	Evolution	57(7):1689-1697	8	Tamiasciurus hudsonicus	V	L	1995	1	7	1	1	1	1	1	1	1	N	litter size	LH	survival	S	linear	150	1.1	-0.29	0.08	<0.05	-0.11	0.07	ns	-2.63636	2.63636	-2.39394	6
McAdam and Boutin	2003	Evolution	57(7):1689-1697	8	Tamiasciurus hudsonicus	V	L	1998	1	10	1	1	1	1	1	1	1	N	litter size	LH	survival	S	linear	88	1	0.06	0.12	ns	-0.06	0.18	ns	1	1	3.63636	6
McAdam and Boutin	2003	Evolution	57(7):1689-1697	8	Tamiasciurus hudsonicus	V	L	1999	1	11	1	1	1	1	1	1	1	N	litter size	LH	survival	S	linear	304	32.9	0.31	0.25	ns	-0.47	0.26	ns	0.659574	0.659574	-0.340426	6
McAdam and Boutin	2003	Evolution	57(7):1689-1697	8	Tamiasciurus hudsonicus	V	L	2000	1	12	1	1	1	1	1	1	1	N	litter size	LH	survival	S	linear	89	10.2	0.51	0.29	ns	-0.31	0.22	ns	1.64516	1.64516	0.985587	6
McAdam and Boutin	2003	Evolution	57(7):1689-1697	8	Tamiasciurus hudsonicus	V	L	2001	1	13	1	1	1	1	1	1	1	N	litter size	LH	survival	S	linear	171	6.8	0.13	0.07	ns	-0.03	0.25	ns	4.33333	4.33333	2.68817	6
McAdam and Boutin	2003	Evolution	57(7):1689-1697	8	Tamiasciurus hudsonicus	V	L	1989	2	1	1	1	1	2	1	1	1	N	partuition date	LH	survival	S	linear	31	7	0.24	0.43	ns	-0.72	0.44	ns	0.333333	0.333333		7
McAdam and Boutin	2003	Evolution	57(7):1689-1697	8	Tamiasciurus hudsonicus	V	L	1993	2	5	1	1	1	2	1	1	1	N	partuition date	LH	survival	S	linear	131	0.5	-0.05	0.07	ns	-0.03	0.08	ns	-1.66667	1.66667	-2	7
McAdam and Boutin	2003	Evolution	57(7):1689-1697	8	Tamiasciurus hudsonicus	V	L	1994	2	6	1	1	1	2	1	1	1	N	partuition date	LH	survival	S	linear	186	17.7	0.03	0.25	ns	-0.3	0.19	ns	0.1	0.1	1.76667	7
McAdam and Boutin	2003	Evolution	57(7):1689-1697	8	Tamiasciurus hudsonicus	V	L	1997	2	9	1	1	1	2	1	1	1	N	partuition date	LH	survival	S	linear	153	1.8	-0.03	0.11	ns	-0.11	0.08	ns	-0.272727	0.272727	-0.372727	7
McAdam and Boutin	2003	Evolution	57(7):1689-1697	8	Tamiasciurus hudsonicus	V	L	2000	2	12	1	1	1	2	1	1	1	N	partuition date	LH	survival	S	linear	89	10.2	-0.15	0.27	ns	-0.21	0.28	ns	-0.714286	0.714286	-0.441558	7
McAdam and Boutin	2003	Evolution	57(7):1689-1697	8	Tamiasciurus hudsonicus	V	L	2001	2	13	1	1	1	2	1	1	1	N	partuition date	LH	survival	S	linear	171	6.8	0.11	0.15	ns	-0.21	0.07	<0.05	0.52381	0.52381	1.2381	7
Schemske and Horvitz	1989	Evolution	43(2):461-465	10	Calathea ovandensis	P	L	1984	1	1	1	1	1	1	1	1	1	S	corolla length	MO	fecundity (number of fruits per plant)	F	linear	103		0.059	0.057	ns	-0.114	0.131	ns	0.517544	0.517544		8
Schemske and Horvitz	1989	Evolution	43(2):461-465	10	Calathea ovandensis	P	L	1986	1	3	1	1	1	1	1	1	1	S	corolla length	MO	fecundity (number of fruits per plant)	F	linear	102		0.005	0.054	ns	-0.168	0.162	ns	0.0297619	0.0297619	-0.487782	8
Sheldon et al.	2003	Evolution	57(2):406-420	12	Ficedula albicollis	V	L	1980	1	1	1	1	1	1	1	1	1	N	laying date - selection on phenotypes	LH	recruitment	S	linear	120		-0.265	0.131	<0.05	-0.16	0.122	ns	-1.65625	1.65625		9
Sheldon et al.	2003	Evolution	57(2):406-420	12	Ficedula albicollis	V	L	1983	1	4	1	1	1	1	1	1	1	N	laying date - selection on phenotypes	LH	recruitment	S	linear	197		-0.193	0.093	<0.05	-0.401	0.178	<0.05	-0.481297	0.481297	1.17495	9
Sheldon et al.	2003	Evolution	57(2):406-420	12	Ficedula albicollis	V	L	1984	1	5	1	1	1	1	1	1	1	N	laying date - selection on phenotypes	LH	recruitment	S	linear	172		-0.169	0.19	ns	-0.285	0.164	ns	-0.592982	0.592982	-0.111686	9
Sheldon et al.	2003	Evolution	57(2):406-420	12	Ficedula albicollis	V	L	1986	1	7	1	1	1	1	1	1	1	N	laying date - selection on phenotypes	LH	recruitment	S	linear	276		-0.224	0.104	<0.05	-0.046	0.119	ns	-4.86957	4.86957	-4.27658	9
Sheldon et al.	2003	Evolution	57(2):406-420	12	Ficedula albicollis	V	L	1987	1	8	1	1	1	1	1	1	1	N	laying date - selection on phenotypes	LH	recruitment	S	linear	304		-0.323	0.084	<0.05	-0.098	0.068	ns	-3.29592	3.29592	1.57365	9
Sheldon et al.	2003	Evolution	57(2):406-420	12	Ficedula albicollis	V	L	1988	1	9	1	1	1	1	1	1	1	N	laying date - selection on phenotypes	LH	recruitment	S	linear	196		-0.253	0.103	<0.05	-0.185	0.089	ns	-1.36757	1.36757	1.92835	9
Sheldon et al.	2003	Evolution	57(2):406-420	12	Ficedula albicollis	V	L	1989	1	10	1	1	1	1	1	1	1	N	laying date - selection on phenotypes	LH	recruitment	S	linear	334		-0.199	0.126	ns	-0.159	0.102	ns	-1.25157	1.25157	0.115995	9
Sheldon et al.	2003	Evolution	57(2):406-420	12	Ficedula albicollis	V	L	1990	1	11	1	1	1	1	1	1	1	N	laying date - selection on phenotypes	LH	recruitment	S	linear	307		-0.481	0.179	<0.05	-0.106	0.229	ns	-4.53774	4.53774	-3.28616	9
Sheldon et al.	2003	Evolution	57(2):406-420	12	Ficedula albicollis	V	L	1991	1	12	1	1	1	1	1	1	1	N	laying date - selection on phenotypes	LH	recruitment	S	linear	198		-0.356	0.172	<0.05	-0.081	0.159	ns	-4.39506	4.39506	0.142674	9
Sheldon et al.	2003	Evolution	57(2):406-420	12	Ficedula albicollis	V	L	1992	1	13	1	1	1	1	1	1	1	N	laying date - selection on phenotypes	LH	recruitment	S	linear	98		-0.441	0.333	ns	-0.148	0.38	ns	-2.97973	2.97973	1.41533	9
Sheldon et al.	2003	Evolution	57(2):406-420	12	Ficedula albicollis	V	L	1993	1	14	1	1	1	1	1	1	1	N	laying date - selection on phenotypes	LH	recruitment	S	linear	276		-0.439	0.166	<0.05	-0.132	0.175	ns	-3.32576	3.32576	-0.346028	9
Sheldon et al.	2003	Evolution	57(2):406-420	12	Ficedula albicollis	V	L	1994	1	15	1	1	1	1	1	1	1	N	laying date - selection on phenotypes	LH	recruitment	S	linear	259		-0.376	0.21	ns	-0.565	0.319	ns	-0.665487	0.665487	2.66027	9
Sheldon et al.	2003	Evolution	57(2):406-420	12	Ficedula albicollis	V	L	1995	1	16	1	1	1	1	1	1	1	N	laying date - selection on phenotypes	LH	recruitment	S	linear	327		-0.375	0.091	<0.05	-0.166	0.11	ns	-2.25904	2.25904	-1.59355	9
Sheldon et al.	2003	Evolution	57(2):406-420	12	Ficedula albicollis	V	L	1996	1	17	1	1	1	1	1	1	1	N	laying date - selection on phenotypes	LH	recruitment	S	linear	207		-0.03	0.15	ns	-0.173	0.163	ns	-0.17341	0.17341	2.08563	9
Sheldon et al.	2003	Evolution	57(2):406-420	12	Ficedula albicollis	V	L	1997	1	18	1	1	1	1	1	1	1	N	laying date - selection on phenotypes	LH	recruitment	S	linear	75		-0.23	0.181	ns	-0.313	0.199	ns	-0.734824	0.734824	-0.561414	9
Sheldon et al.	2003	Evolution	57(2):406-420	12	Ficedula albicollis	V	L	1998	1	19	1	1	1	1	1	1	1	N	laying date - selection on phenotypes	LH	recruitment	S	linear	203		-0.262	0.167	ns	-0.123	0.118	ns	-2.13008	2.13008	-1.39526	9
Sheldon et al.	2003	Evolution	57(2):406-420	12	Ficedula albicollis	V	L	1980	2	1	1	1	1	2	1	1	1	N	clutch size - selection on phenotypes	LH	recruitment	S	linear	120		0.135	0.131	ns	-0.167	0.177	ns	0.808383	0.808383		10
Sheldon et al.	2003	Evolution	57(2):406-420	12	Ficedula albicollis	V	L	1981	2	2	1	1	1	2	1	1	1	N	clutch size - selection on phenotypes	LH	recruitment	S	linear	228		0.048	0.125	ns	-0.132	0.124	ns	0.363636	0.363636	-0.444747	10
Sheldon et al.	2003	Evolution	57(2):406-420	12	Ficedula albicollis	V	L	1982	2	3	1	1	1	2	1	1	1	N	clutch size - selection on phenotypes	LH	recruitment	S	linear	259		-0.018	0.158	ns	-0.305	0.164	ns	-0.0590164	0.0590164	-0.422653	10
Sheldon et al.	2003	Evolution	57(2):406-420	12	Ficedula albicollis	V	L	1986	2	7	1	1	1	2	1	1	1	N	clutch size - selection on phenotypes	LH	recruitment	S	linear	276		0.021	0.103	ns	-0.107	0.092	ns	0.196262	0.196262	0.255278	10
Sheldon et al.	2003	Evolution	57(2):406-420	12	Ficedula albicollis	V	L	1988	2	9	1	1	1	2	1	1	1	N	clutch size - selection on phenotypes	LH	recruitment	S	linear	196		0.076	0.104	ns	-0.158	0.107	ns	0.481013	0.481013	0.284751	10
Sheldon et al.	2003	Evolution	57(2):406-420	12	Ficedula albicollis	V	L	1989	2	10	1	1	1	2	1	1	1	N	clutch size - selection on phenotypes	LH	recruitment	S	linear	334		0.076	0.127	ns	-0.13	0.127	ns	0.584615	0.584615	0.103603	10
Sheldon et al.	2003	Evolution	57(2):406-420	12	Ficedula albicollis	V	L	1990	2	11	1	1	1	2	1	1	1	N	clutch size - selection on phenotypes	LH	recruitment	S	linear	307		-0.238	0.181	ns	-0.24	0.176	ns	-0.991667	0.991667	-1.57628	10
Sheldon et al.	2003	Evolution	57(2):406-420	12	Ficedula albicollis	V	L	1991	2	12	1	1	1	2	1	1	1	N	clutch size - selection on phenotypes	LH	recruitment	S	linear	198		-0.079	0.176	ns	-0.136	0.123	ns	-0.580882	0.580882	0.410784	10
Sheldon et al.	2003	Evolution	57(2):406-420	12	Ficedula albicollis	V	L	1992	2	13	1	1	1	2	1	1	1	N	clutch size - selection on phenotypes	LH	recruitment	S	linear	98		-0.037	0.349	ns	-0.357	0.382	ns	-0.103641	0.103641	0.477241	10
Sheldon et al.	2003	Evolution	57(2):406-420	12	Ficedula albicollis	V	L	1995	2	16	1	1	1	2	1	1	1	N	clutch size - selection on phenotypes	LH	recruitment	S	linear	327		0.036	0.091	ns	-0.091	0.092	ns	0.395604	0.395604	0.499246	10
Sheldon et al.	2003	Evolution	57(2):406-420	12	Ficedula albicollis	V	L	1996	2	17	1	1	1	2	1	1	1	N	clutch size - selection on phenotypes	LH	recruitment	S	linear	207		0.045	0.15	ns	-0.18	0.152	ns	0.25	0.25	-0.145604	10
Sheldon et al.	2003	Evolution	57(2):406-420	12	Ficedula albicollis	V	L	1997	2	18	1	1	1	2	1	1	1	N	clutch size - selection on phenotypes	LH	recruitment	S	linear	75		-0.031	0.192	ns	-0.201	0.187	ns	-0.154229	0.154229	-0.404229	10
Sheldon et al.	2003	Evolution	57(2):406-420	12	Ficedula albicollis	V	L	1982	5	3	1	1	1	5	1	1	2	N	laying date - selection on phenotypes	LH	female survival	S	linear	289		-0.037	0.093	ns	-0.046	0.108	ns	-0.804348	0.804348		11
Sheldon et al.	2003	Evolution	57(2):406-420	12	Ficedula albicollis	V	L	1984	5	5	1	1	1	5	1	1	2	N	laying date - selection on phenotypes	LH	female survival	S	linear	340		0.027	0.087	ns	-0.19	0.109	ns	0.142105	0.142105	0.946453	11
Sheldon et al.	2003	Evolution	57(2):406-420	12	Ficedula albicollis	V	L	1986	5	7	1	1	1	5	1	1	2	N	laying date - selection on phenotypes	LH	female survival	S	linear	398		-0.082	0.076	ns	-0.064	0.106	ns	-1.28125	1.28125	-1.42336	11
Sheldon et al.	2003	Evolution	57(2):406-420	12	Ficedula albicollis	V	L	1989	5	10	1	1	1	5	1	1	2	N	laying date - selection on phenotypes	LH	female survival	S	linear	453		-0.036	0.067	ns	-0.115	0.062	<0.05	-0.313043	0.313043	0.968207	11
Sheldon et al.	2003	Evolution	57(2):406-420	12	Ficedula albicollis	V	L	1990	5	11	1	1	1	5	1	1	2	N	laying date - selection on phenotypes	LH	female survival	S	linear	406		-0.125	0.073	ns	-0.151	0.105	ns	-0.827815	0.827815	-0.514771	11
Sheldon et al.	2003	Evolution	57(2):406-420	12	Ficedula albicollis	V	L	1991	5	12	1	1	1	5	1	1	2	N	laying date - selection on phenotypes	LH	female survival	S	linear	483		-0.139	0.071	ns	-0.1	0.091	ns	-1.39	1.39	-0.562185	11
Sheldon et al.	2003	Evolution	57(2):406-420	12	Ficedula albicollis	V	L	1994	5	15	1	1	1	5	1	1	2	N	laying date - selection on phenotypes	LH	female survival	S	linear	539		-0.094	0.058	ns	-0.011	0.131	ns	-8.54545	8.54545	-7.15545	11
Sheldon et al.	2003	Evolution	57(2):406-420	12	Ficedula albicollis	V	L	1995	5	16	1	1	1	5	1	1	2	N	laying date - selection on phenotypes	LH	female survival	S	linear	546		0.033	0.064	ns	-0.046	0.097	ns	0.717391	0.717391	9.26285	11
Sheldon et al.	2003	Evolution	57(2):406-420	12	Ficedula albicollis	V	L	1996	5	17	1	1	1	5	1	1	2	N	laying date - selection on phenotypes	LH	female survival	S	linear	408		0.045	0.065	ns	-0.076	0.1	ns	0.592105	0.592105	-0.125286	11
Sheldon et al.	2003	Evolution	57(2):406-420	12	Ficedula albicollis	V	L	1980	6	1	1	1	1	6	1	1	2	N	clutch size - selection on phenotypes	LH	female survival	S	linear	120		0.106	0.11	ns	-0.112	0.145	ns	0.946429	0.946429		12
Sheldon et al.	2003	Evolution	57(2):406-420	12	Ficedula albicollis	V	L	1981	6	2	1	1	1	6	1	1	2	N	clutch size - selection on phenotypes	LH	female survival	S	linear	239		0.057	0.092	ns	-0.099	0.93	ns	0.575758	0.575758	-0.370671	12
Sheldon et al.	2003	Evolution	57(2):406-420	12	Ficedula albicollis	V	L	1982	6	3	1	1	1	6	1	1	2	N	clutch size - selection on phenotypes	LH	female survival	S	linear	289		-0.01	0.094	ns	-0.151	0.104	ns	-0.0662252	0.0662252	-0.641983	12
Sheldon et al.	2003	Evolution	57(2):406-420	12	Ficedula albicollis	V	L	1985	6	6	1	1	1	6	1	1	2	N	clutch size - selection on phenotypes	LH	female survival	S	linear	332		-0.086	0.071	ns	-0.016	0.103	ns	-5.375	5.375	-5.30877	12
Sheldon et al.	2003	Evolution	57(2):406-420	12	Ficedula albicollis	V	L	1986	6	7	1	1	1	6	1	1	2	N	clutch size - selection on phenotypes	LH	female survival	S	linear	398		0.065	0.075	ns	-0.099	0.082	ns	0.656566	0.656566	6.03157	12
Sheldon et al.	2003	Evolution	57(2):406-420	12	Ficedula albicollis	V	L	1990	6	11	1	1	1	6	1	1	2	N	clutch size - selection on phenotypes	LH	female survival	S	linear	406		-0.072	0.074	ns	-0.104	0.081	ns	-0.692308	0.692308	-1.34887	12
Sheldon et al.	2003	Evolution	57(2):406-420	12	Ficedula albicollis	V	L	1991	6	12	1	1	1	6	1	1	2	N	clutch size - selection on phenotypes	LH	female survival	S	linear	483		-0.097	0.074	ns	-0.09	0.07	ns	-1.07778	1.07778	-0.38547	12
Sheldon et al.	2003	Evolution	57(2):406-420	12	Ficedula albicollis	V	L	1996	6	17	1	1	1	6	1	1	2	N	clutch size - selection on phenotypes	LH	female survival	S	linear	408		0.176	0.065	ns	-0.105	0.093	ns	1.67619	1.67619	2.75397	12
Sheldon et al.	2003	Evolution	57(2):406-420	12	Ficedula albicollis	V	L	1997	6	18	1	1	1	6	1	1	2	N	clutch size - selection on phenotypes	LH	female survival	S	linear	344		0.048	0.063	ns	-0.135	0.128	ns	0.355556	0.355556	-1.32063	12
Seamons et al.	2007	Evolutionary Ecology Research	9(3):409-431	14	Oncorhynchus mykiss	V	L	1987	1	6	1	1	1	1	1	1	1	S	adult male fork length	MO	lifetime reproductive success	M	linear	28		0.062	0.146	ns	-0.218	0.176	ns	0.284404	0.284404		13
Seamons et al.	2007	Evolutionary Ecology Research	9(3):409-431	14	Oncorhynchus mykiss	V	L	1989	1	8	1	1	1	1	1	1	1	S	adult male fork length	MO	lifetime reproductive success	M	linear	12		0.02	0.231	ns	-0.345	0.406	ns	0.057971	0.057971	-0.226433	13
Seamons et al.	2007	Evolutionary Ecology Research	9(3):409-431	14	Oncorhynchus mykiss	V	L	1997	1	16	1	1	1	1	1	1	1	S	adult male fork length	MO	lifetime reproductive success	M	linear	11		0.173	0.176	ns	-0.262	0.202	ns	0.660305	0.660305	0.602334	13
Seamons et al.	2007	Evolutionary Ecology Research	9(3):409-431	14	Oncorhynchus mykiss	V	L	1998	1	17	1	1	1	1	1	1	1	S	adult male fork length	MO	lifetime reproductive success	M	linear	35		0.225	0.112	<0.1	-0.182	0.149	ns	1.23626	1.23626	0.575958	13
Seamons et al.	2007	Evolutionary Ecology Research	9(3):409-431	14	Oncorhynchus mykiss	V	L	1999	1	18	1	1	1	1	1	1	1	S	adult male fork length	MO	lifetime reproductive success	M	linear	30		0.131	0.113	ns	-0.238	0.173	ns	0.55042	0.55042	-0.685844	13
Seamons et al.	2007	Evolutionary Ecology Research	9(3):409-431	14	Oncorhynchus mykiss	V	L	1982	2	1	1	1	1	2	1	1	1	S	adult male arrival date	LH	lifetime reproductive success	M	linear	28		-0.077	0.14	ns	-0.354	0.162	ns	-0.217514	0.217514		14
Seamons et al.	2007	Evolutionary Ecology Research	9(3):409-431	14	Oncorhynchus mykiss	V	L	1984	2	3	1	1	1	2	1	1	1	S	adult male arrival date	LH	lifetime reproductive success	M	linear	76		-0.082	0.08	ns	-0.27	0.107	ns	-0.303704	0.303704	-0.0861896	14
Seamons et al.	2007	Evolutionary Ecology Research	9(3):409-431	14	Oncorhynchus mykiss	V	L	1987	2	6	1	1	1	2	1	1	1	S	adult male arrival date	LH	lifetime reproductive success	M	linear	28		-0.126	0.146	ns	-0.101	0.175	ns	-1.24752	1.24752	-0.943821	14
Seamons et al.	2007	Evolutionary Ecology Research	9(3):409-431	14	Oncorhynchus mykiss	V	L	1988	2	7	1	1	1	2	1	1	1	S	adult male arrival date	LH	lifetime reproductive success	M	linear	10		-0.238	0.293	ns	-0.345	0.266	ns	-0.689855	0.689855	0.55767	14
Seamons et al.	2007	Evolutionary Ecology Research	9(3):409-431	14	Oncorhynchus mykiss	V	L	1989	2	8	1	1	1	2	1	1	1	S	adult male arrival date	LH	lifetime reproductive success	M	linear	12		0.15	0.231	ns	-1.246	0.395	ns	0.120385	0.120385	0.81024	14
Seamons et al.	2007	Evolutionary Ecology Research	9(3):409-431	14	Oncorhynchus mykiss	V	L	1999	2	18	1	1	1	2	1	1	1	S	adult male arrival date	LH	lifetime reproductive success	M	linear	30		0.018	0.113	ns	-0.529	0.166	ns	0.0340265	0.0340265	-0.0863588	14
Seamons et al.	2007	Evolutionary Ecology Research	9(3):409-431	14	Oncorhynchus mykiss	V	L	1983	3	2	1	1	1	1	2	1	1	S	adult female fork length	MO	lifetime reproductive success	M	linear	18		-0.09	0.23	ns	-0.132	0.493	ns	-0.681818	0.681818		15
Seamons et al.	2007	Evolutionary Ecology Research	9(3):409-431	14	Oncorhynchus mykiss	V	L	1986	3	5	1	1	1	1	2	1	1	S	adult female fork length	MO	lifetime reproductive success	M	linear	21		0.096	0.253	ns	-0.783	0.314	ns	0.122605	0.122605	0.804424	15
Seamons et al.	2007	Evolutionary Ecology Research	9(3):409-431	14	Oncorhynchus mykiss	V	L	1992	3	11	1	1	1	1	2	1	1	S	adult female fork length	MO	lifetime reproductive success	M	linear	23		0.034	0.214	ns	-0.215	0.447	ns	0.15814	0.15814	0.0355342	15
Seamons et al.	2007	Evolutionary Ecology Research	9(3):409-431	14	Oncorhynchus mykiss	V	L	1993	3	12	1	1	1	1	2	1	1	S	adult female fork length	MO	lifetime reproductive success	M	linear	12		-0.083	0.247	ns	-0.175	0.341	ns	-0.474286	0.474286	-0.632425	15
Seamons et al.	2007	Evolutionary Ecology Research	9(3):409-431	14	Oncorhynchus mykiss	V	L	1995	3	14	1	1	1	1	2	1	1	S	adult female fork length	MO	lifetime reproductive success	M	linear	14		0.268	0.18	ns	-0.993	0.108	<0.05	0.269889	0.269889	0.744175	15
Seamons et al.	2007	Evolutionary Ecology Research	9(3):409-431	14	Oncorhynchus mykiss	V	L	1997	3	16	1	1	1	1	2	1	1	S	adult female fork length	MO	lifetime reproductive success	M	linear	20		0.022	0.114	ns	-0.059	0.113	ns	0.372881	0.372881	0.102992	15
Seamons et al.	2007	Evolutionary Ecology Research	9(3):409-431	14	Oncorhynchus mykiss	V	L	1998	3	17	1	1	1	1	2	1	1	S	adult female fork length	MO	lifetime reproductive success	M	linear	18		-0.096	0.209	ns	-0.575	0.468	ns	-0.166957	0.166957	-0.539838	15
Seamons et al.	2007	Evolutionary Ecology Research	9(3):409-431	14	Oncorhynchus mykiss	V	L	1999	3	18	1	1	1	1	2	1	1	S	adult female fork length	MO	lifetime reproductive success	M	linear	30		0.058	0.092	ns	-0.097	0.12	ns	0.597938	0.597938	0.764895	15
Seamons et al.	2007	Evolutionary Ecology Research	9(3):409-431	14	Oncorhynchus mykiss	V	L	2000	3	19	1	1	1	1	2	1	1	S	adult female fork length	MO	lifetime reproductive success	M	linear	78		0.01	0.083	ns	-0.131	0.129	ns	0.0763359	0.0763359	-0.521602	15
Seamons et al.	2007	Evolutionary Ecology Research	9(3):409-431	14	Oncorhynchus mykiss	V	L	1986	4	5	1	1	1	2	2	1	1	S	adult female arrival date	LH	lifetime reproductive success	M	linear	21		0.006	0.253	ns	-1.556	0.875	ns	0.00385604	0.00385604		16
Seamons et al.	2007	Evolutionary Ecology Research	9(3):409-431	14	Oncorhynchus mykiss	V	L	1987	4	6	1	1	1	2	2	1	1	S	adult female arrival date	LH	lifetime reproductive success	M	linear	34		0.04	0.125	ns	-0.213	0.161	ns	0.187793	0.187793	0.183937	16
Seamons et al.	2007	Evolutionary Ecology Research	9(3):409-431	14	Oncorhynchus mykiss	V	L	1989	4	8	1	1	1	2	2	1	1	S	adult female arrival date	LH	lifetime reproductive success	M	linear	10		-0.154	0.097	ns	-0.141	0.168	ns	-1.0922	1.0922	-1.27999	16
Seamons et al.	2007	Evolutionary Ecology Research	9(3):409-431	14	Oncorhynchus mykiss	V	L	1991	4	10	1	1	1	2	2	1	1	S	adult female arrival date	LH	lifetime reproductive success	M	linear	11		0.064	0.135	ns	-0.531	0.272	ns	0.120527	0.120527	1.21273	16
Seamons et al.	2007	Evolutionary Ecology Research	9(3):409-431	14	Oncorhynchus mykiss	V	L	1993	4	12	1	1	1	2	2	1	1	S	adult female arrival date	LH	lifetime reproductive success	M	linear	12		-0.122	0.247	ns	-0.378	0.222	ns	-0.322751	0.322751	-0.443279	16
Seamons et al.	2007	Evolutionary Ecology Research	9(3):409-431	14	Oncorhynchus mykiss	V	L	1995	4	14	1	1	1	2	2	1	1	S	adult female arrival date	LH	lifetime reproductive success	M	linear	14		-0.129	0.18	ns	-11.899	1.482	<0.1	-0.0108412	0.0108412	0.31191	16
Seamons et al.	2007	Evolutionary Ecology Research	9(3):409-431	14	Oncorhynchus mykiss	V	L	1998	4	17	1	1	1	2	2	1	1	S	adult female arrival date	LH	lifetime reproductive success	M	linear	18		-0.223	0.209	ns	-0.326	0.405	ns	-0.684049	0.684049	-0.673208	16
Hamon and Foote	2005	Evolution	59(5):1104-1118	17	Oncorhynchus nerka	V	L	1994	2	1	1	1	1	2	1	1	1	S	body depth	MO	Male reproductive success	M	linear	107	0.811	0.13	0.089	ns	-0.115	0.073	ns	1.13043	1.13043		17
Hamon and Foote	2005	Evolution	59(5):1104-1118	17	Oncorhynchus nerka	V	L	1994	3	1	1	1	1	3	1	1	1	S	snout length	MO	Male reproductive success	M	linear	107	0.811	0.12	0.088	ns	-0.065	0.069	ns	1.84615	1.84615		18
Hamon and Foote	2005	Evolution	59(5):1104-1118	17	Oncorhynchus nerka	V	L	1995	3	2	1	1	1	3	1	1	1	S	snout length	MO	Male reproductive success	M	linear	339	0.287	-0.015	0.031	ns	-0.03	0.028	ns	-0.5	0.5	-2.34615	18
Hamon and Foote	2005	Evolution	59(5):1104-1118	17	Oncorhynchus nerka	V	L	1994	4	1	1	1	1	4	1	1	1	S	time of stream entry (entry onto the breeding grounds)	LH	Male reproductive success	M	linear	107	0.811	0.331	0.088	<0.001	-0.169	0.108	ns	1.95858	1.95858		19
Hamon and Foote	2005	Evolution	59(5):1104-1118	17	Oncorhynchus nerka	V	L	1994	6	1	1	1	1	2	1	1	2	N	body depth	MO	Male survival	S	linear	419	0.204	0.061	0.022	<0.005	-0.009	0.012	ns	6.77778	6.77778		20
Hamon and Foote	2005	Evolution	59(5):1104-1118	17	Oncorhynchus nerka	V	L	1995	6	2	1	1	1	2	1	1	2	N	body depth	MO	Male survival	S	linear	131	0.31	-0.079	0.031	<0.005	-0.017	0.024	ns	-4.64706	4.64706	-11.4248	20
Hamon and Foote	2005	Evolution	59(5):1104-1118	17	Oncorhynchus nerka	V	L	1995	7	2	1	1	1	1	1	1	2	N	time of stream entry (entry onto the breeding grounds)	LH	Male survival	S	linear	131	0.31	-0.127	0.031	ns	-0.15	0.03	<0.001	-0.846667	0.846667		21
Hendry et al.	2003	Conservation Biology	17(3):795-805	18	Salmo salar	V	L	1997	1	1	1	1	1	1	1	1	1	N	body length (immature fish)	MO	Age-1 winter survival	S	linear equivalent	230		0.03		ns	-0.02		ns	1.5	1.5		22
Hendry et al.	2003	Conservation Biology	17(3):795-805	18	Salmo salar	V	L	1998	1	2	1	1	1	1	1	1	1	N	body length (immature fish)	MO	Age-1 winter survival	S	linear equivalent	640		-0.01		ns	-0.06		ns	-0.166667	0.166667	-1.66667	22
Hendry et al.	2003	Conservation Biology	17(3):795-805	18	Salmo salar	V	L	1999	1	3	1	1	1	1	1	1	1	N	body length (immature fish)	MO	Age-1 winter survival	S	linear equivalent	379		0		ns	-0.05		ns	0	0	0.166667	22
Hendry et al.	2003	Conservation Biology	17(3):795-805	18	Salmo salar	V	L	1997	3	1	1	1	1	3	1	1	1	N	condition factor (immature fish)	MO	Age-1 winter survival	S	linear equivalent	230		-0.03		ns	-0.03		ns	-1	1		23
Hendry et al.	2003	Conservation Biology	17(3):795-805	18	Salmo salar	V	L	1998	4	2	1	1	1	4	1	1	1	N	growth (immature fish)	MO	Age-1 winter survival	S	linear equivalent	177		0.19		ns	-0.02		ns	9.5	9.5		24
Hendry et al.	2003	Conservation Biology	17(3):795-805	18	Salmo salar	V	L	1999	4	3	1	1	1	4	1	1	1	N	growth (immature fish)	MO	Age-1 winter survival	S	linear equivalent	196		-0.04		ns	-0.02		ns	-2	2	-11.5	24
Hendry et al.	2003	Conservation Biology	17(3):795-805	18	Salmo salar	V	L	1997	5	1	1	1	1	5	1	2	1	N	body length (immature + mature fish)	MO	Age-1 winter survival	S	linear equivalent	306		0.03		ns	-0.01		ns	3	3		25
Hendry et al.	2003	Conservation Biology	17(3):795-805	18	Salmo salar	V	L	1998	5	2	1	1	1	5	1	2	1	N	body length (immature + mature fish)	MO	Age-1 winter survival	S	linear equivalent	751		-0.01		ns	-0.04		ns	-0.25	0.25	-3.25	25
Hendry et al.	2003	Conservation Biology	17(3):795-805	18	Salmo salar	V	L	1999	5	3	1	1	1	5	1	2	1	N	body length (immature + mature fish)	MO	Age-1 winter survival	S	linear equivalent	469		0		ns	-0.05		ns	0	0	0.25	25
Hendry et al.	2003	Conservation Biology	17(3):795-805	18	Salmo salar	V	L	1997	7	1	1	1	1	7	1	2	1	N	condition factor (immature + mature fish)	MO	Age-1 winter survival	S	linear equivalent	306		-0.01		ns	-0.03		ns	-0.333333	0.333333		26
Hendry et al.	2003	Conservation Biology	17(3):795-805	18	Salmo salar	V	L	1999	8	3	1	1	1	8	1	2	1	N	growth (immature + mature fish)	MO	Age-1 winter survival	S	linear equivalent	251		-0.04		ns	-0.02		ns	-2	2		27
Hendry et al.	2003	Conservation Biology	17(3):795-805	18	Salmo salar	V	L	1996	9	1	1	1	1	1	1	1	1	N	body length (immature fish)	MO	Age-2 winter survival	S	linear equivalent	121		-0.08		ns	-0.12		ns	-0.666667	0.666667		28
Hendry et al.	2003	Conservation Biology	17(3):795-805	18	Salmo salar	V	L	1997	9	2	1	1	1	1	1	1	1	N	body length (immature fish)	MO	Age-2 winter survival	S	linear equivalent	96		-0.12		ns	-0.13		ns	-0.923077	0.923077	-0.25641	28
Hendry et al.	2003	Conservation Biology	17(3):795-805	18	Salmo salar	V	L	1997	11	2	1	1	1	3	1	1	1	N	condition factor (immature fish)	MO	Age-2 winter survival	S	linear equivalent	96		-0.01		ns	-0.09		ns	-0.111111	0.111111		29
Hendry et al.	2003	Conservation Biology	17(3):795-805	18	Salmo salar	V	L	1998	11	3	1	1	1	3	1	1	1	N	condition factor (immature fish)	MO	Age-2 winter survival	S	linear equivalent	173		-0.14		ns	-0.09		ns	-1.55556	1.55556	-1.44444	29
Hendry et al.	2003	Conservation Biology	17(3):795-805	18	Salmo salar	V	L	1996	12	1	1	1	1	4	1	1	1	N	growth (immature fish)	MO	Age-2 winter survival	S	linear equivalent	105		0.04		ns	-0.08		ns	0.5	0.5		30
Hendry et al.	2003	Conservation Biology	17(3):795-805	18	Salmo salar	V	L	1998	12	3	1	1	1	4	1	1	1	N	growth (immature fish)	MO	Age-2 winter survival	S	linear equivalent	142		0.13		ns	-0.01		ns	13	13	12.5	30
Hendry et al.	2003	Conservation Biology	17(3):795-805	18	Salmo salar	V	L	1997	13	2	1	1	1	5	1	2	1	N	body length (immature + mature fish)	MO	Age-2 winter survival	S	linear equivalent	174		-0.06		ns	-0.23		<0.05	-0.26087	0.26087		31
Hendry et al.	2003	Conservation Biology	17(3):795-805	18	Salmo salar	V	L	1996	15	1	1	1	1	7	1	2	1	N	condition factor (immature + mature fish)	MO	Age-2 winter survival	S	linear equivalent	191		0.18		<0.1	-0.14		<0.1	1.28571	1.28571		32
Hendry et al.	2003	Conservation Biology	17(3):795-805	18	Salmo salar	V	L	1997	15	2	1	1	1	7	1	2	1	N	condition factor (immature + mature fish)	MO	Age-2 winter survival	S	linear equivalent	174		-0.02		ns	-0.08		ns	-0.25	0.25	-1.53571	32
Hendry et al.	2003	Conservation Biology	17(3):795-805	18	Salmo salar	V	L	1998	15	3	1	1	1	7	1	2	1	N	condition factor (immature + mature fish)	MO	Age-2 winter survival	S	linear equivalent	242		-0.02		ns	-0.07		ns	-0.285714	0.285714	-0.0357143	32
Hendry et al.	2003	Conservation Biology	17(3):795-805	18	Salmo salar	V	L	1996	16	1	1	1	1	8	1	2	1	N	growth (immature + mature fish)	MO	Age-2 winter survival	S	linear equivalent	153		-0.08		ns	-0.04		ns	-2	2		33
Hendry et al.	2003	Conservation Biology	17(3):795-805	18	Salmo salar	V	L	1996	17	1	1	2	1	1	1	1	1	N	body length (immature fish)	MO	Age-1 summer survival	S	linear equivalent	197		-0.01		ns	-0.05		ns	-0.2	0.2		34
Hendry et al.	2003	Conservation Biology	17(3):795-805	18	Salmo salar	V	L	1999	17	4	1	2	1	1	1	1	1	N	body length (immature fish)	MO	Age-1 summer survival	S	linear equivalent	323		0.02		ns	-0.13		ns	0.153846	0.153846	0.353846	34
Hendry et al.	2003	Conservation Biology	17(3):795-805	18	Salmo salar	V	L	1997	19	2	1	2	1	3	1	1	1	N	condition factor (immature fish)	MO	Age-1 summer survival	S	linear equivalent	174		-0.18		<0.01	-0.01		ns	-18	18		35
Hendry et al.	2003	Conservation Biology	17(3):795-805	18	Salmo salar	V	L	1998	19	3	1	2	1	3	1	1	1	N	condition factor (immature fish)	MO	Age-1 summer survival	S	linear equivalent	374		-0.08		ns	-0.01		ns	-8	8	10	35
Hendry et al.	2003	Conservation Biology	17(3):795-805	18	Salmo salar	V	L	1997	20	2	1	2	1	4	1	1	1	N	growth (immature fish)	MO	Age-1 summer survival	S	linear equivalent	112		0.01		ns	-0.25		<0.05	0.04	0.04		36
Hendry et al.	2003	Conservation Biology	17(3):795-805	18	Salmo salar	V	L	1998	20	3	1	2	1	4	1	1	1	N	growth (immature fish)	MO	Age-1 summer survival	S	linear equivalent	189		-0.06		ns	-0.07		ns	-0.857143	0.857143	-0.897143	36
Hendry et al.	2003	Conservation Biology	17(3):795-805	18	Salmo salar	V	L	1999	20	4	1	2	1	4	1	1	1	N	growth (immature fish)	MO	Age-1 summer survival	S	linear equivalent	182		0.12		ns	-0.08		ns	1.5	1.5	2.35714	36
Hendry et al.	2003	Conservation Biology	17(3):795-805	18	Salmo salar	V	L	1996	21	1	1	2	1	5	1	2	1	N	body length (immature + mature fish)	MO	Age-1 summer survival	S	linear equivalent	282		-0.03		ns	-0.02		ns	-1.5	1.5		37
Hendry et al.	2003	Conservation Biology	17(3):795-805	18	Salmo salar	V	L	1999	21	4	1	2	1	5	1	2	1	N	body length (immature + mature fish)	MO	Age-1 summer survival	S	linear equivalent	444		0.01		ns	-0.13		<0.05	0.0769231	0.0769231	1.57692	37
Hendry et al.	2003	Conservation Biology	17(3):795-805	18	Salmo salar	V	L	1998	23	3	1	2	1	7	1	2	1	N	condition factor (immature + mature fish)	MO	Age-1 summer survival	S	linear equivalent	508		0		ns	-0.02		ns	0	0		38
Hendry et al.	2003	Conservation Biology	17(3):795-805	18	Salmo salar	V	L	1997	24	2	1	2	1	8	1	2	1	N	growth (immature + mature fish)	MO	Age-1 summer survival	S	linear equivalent	168		0		ns	-0.16		<0.01	0	0		39
Hendry et al.	2003	Conservation Biology	17(3):795-805	18	Salmo salar	V	L	1998	24	3	1	2	1	8	1	2	1	N	growth (immature + mature fish)	MO	Age-1 summer survival	S	linear equivalent	260		-0.05		ns	-0.03		ns	-1.66667	1.66667	-1.66667	39
Hendry et al.	2003	Conservation Biology	17(3):795-805	18	Salmo salar	V	L	1999	24	4	1	2	1	8	1	2	1	N	growth (immature + mature fish)	MO	Age-1 summer survival	S	linear equivalent	257		0.07		ns	-0.08		ns	0.875	0.875	2.54167	39
Widén	1991	Oikos	61(2):205-215	26	Senecio integrifolius	P	L	1981	1	2	1	1	1	1	1	1	1	N	phenological rank order	LH	seed production	F	linear	235		-0.018		<0.001	-0.002		<0.01	-9	9		40
Widén	1991	Oikos	61(2):205-215	26	Senecio integrifolius	P	L	1982	1	3	1	1	1	1	1	1	1	N	phenological rank order	LH	seed production	F	linear	94		-0.034		<0.001	-0.006		<0.05	-5.66667	5.66667	3.33333	40
Widén	1991	Oikos	61(2):205-215	26	Senecio integrifolius	P	L	1984	1	5	1	1	1	1	1	1	1	N	phenological rank order	LH	seed production	F	linear	202		-0.001		ns	-0.006		ns	-0.166667	0.166667	5.5	40
Widén	1991	Oikos	61(2):205-215	26	Senecio integrifolius	P	L	1986	1	7	1	1	1	1	1	1	1	N	phenological rank order	LH	seed production	F	linear	49		-0.012		ns	-0.01		<0.05	-1.2	1.2	-1.03333	40
Widén	1991	Oikos	61(2):205-215	26	Senecio integrifolius	P	L	1981	2	2	1	1	2	1	1	1	1	N	phenological rank order	LH	seed production	F	linear	52		-0.074		<0.001	-0.14		ns	-0.528571	0.528571		41
Widén	1991	Oikos	61(2):205-215	26	Senecio integrifolius	P	L	1982	2	3	1	1	2	1	1	1	1	N	phenological rank order	LH	seed production	F	linear	91		-0.03		<0.01	-0.01		ns	-3	3	-2.47143	41
Brown and Weatherhead	1999	Behavioral Ecology and Sociobiology	47:9-16	27	Nerodia sipedon	V	L	1990	1	1	1	1	1	1	1	1	1	S	body size	MO	number of mating aggregations	M	linear	40		0.45		<0.01	-0.04		ns	11.25	11.25		42
Brown and Weatherhead	1999	Behavioral Ecology and Sociobiology	47:9-16	27	Nerodia sipedon	V	L	1991	1	2	1	1	1	1	1	1	1	S	body size	MO	number of mating aggregations	M	linear	34		0.14		ns	-0.26		ns	0.538462	0.538462	-10.7115	42
Brown and Weatherhead	1999	Behavioral Ecology and Sociobiology	47:9-16	27	Nerodia sipedon	V	L	1992	1	3	1	1	1	1	1	1	1	S	body size	MO	number of mating aggregations	M	linear	33		0.64		<0.05	-0.09		ns	7.11111	7.11111	6.57265	42
Brown and Weatherhead	1999	Behavioral Ecology and Sociobiology	47:9-16	27	Nerodia sipedon	V	L	1993	1	4	1	1	1	1	1	1	1	S	body size	MO	number of mating aggregations	M	linear	33		0.93		<0.01	-0.36		ns	2.58333	2.58333	-4.52778	42
Brown and Weatherhead	1999	Behavioral Ecology and Sociobiology	47:9-16	27	Nerodia sipedon	V	L	1994	1	5	1	1	1	1	1	1	1	S	body size	MO	number of mating aggregations	M	linear	33		0.14		ns	-0.29		ns	0.482759	0.482759	-2.10057	42
Brown and Weatherhead	1999	Behavioral Ecology and Sociobiology	47:9-16	27	Nerodia sipedon	V	L	1996	1	7	1	1	1	1	1	1	1	S	body size	MO	number of mating aggregations	M	linear	27		0.29		ns	-0.35		ns	0.828571	0.828571	0.345813	42
Brown and Weatherhead	1999	Behavioral Ecology and Sociobiology	47:9-16	27	Nerodia sipedon	V	L	1993	3	1	1	1	1	1	1	1	2	S	body size	MO	number of partners	M	linear	33		0.801		0.0017	-0.287		ns	2.79094	2.79094		43
Brown and Weatherhead	1999	Behavioral Ecology and Sociobiology	47:9-16	27	Nerodia sipedon	V	L	1994	3	2	1	1	1	1	1	1	2	S	body size	MO	number of partners	M	linear	33		0.239		ns	-0.344		ns	0.694767	0.694767	-2.09617	43
Brown and Weatherhead	1999	Behavioral Ecology and Sociobiology	47:9-16	27	Nerodia sipedon	V	L	1996	3	4	1	1	1	1	1	1	2	S	body size	MO	number of partners	M	linear	27		0.292		ns	-0.353		ns	0.827195	0.827195	0.132428	43
Brown and Weatherhead	1999	Behavioral Ecology and Sociobiology	47:9-16	27	Nerodia sipedon	V	L	1994	5	1	1	1	2	1	1	1	1	S	body size	MO	number of mating aggregations	M	linear	36		0.341		ns	-0.147		ns	2.31973	2.31973		44
Brown and Weatherhead	1999	Behavioral Ecology and Sociobiology	47:9-16	27	Nerodia sipedon	V	L	1996	5	3	1	1	2	1	1	1	1	S	body size	MO	number of mating aggregations	M	linear	27		0.3		ns	-0.043		ns	6.97674	6.97674	4.65702	44
Brown and Weatherhead	1999	Behavioral Ecology and Sociobiology	47:9-16	27	Nerodia sipedon	V	L	1994	7	1	1	1	2	1	1	1	2	S	body size	MO	number of mating partners	M	linear	36		0.341		ns	-0.147		ns	2.31973	2.31973		45
Brown and Weatherhead	1999	Behavioral Ecology and Sociobiology	47:9-16	27	Nerodia sipedon	V	L	1996	7	3	1	1	2	1	1	1	2	S	body size	MO	number of mating partners	M	linear	27		0.23		ns	-0.076		ns	3.02632	3.02632	0.706588	45
Ueno et al.	1998	Functional Ecology	12:757-761	28	Harmonia axyridis	I	C	1992	1	1	1	1	1	1	1	1	1	S	body length	MO	mating success	M	linear	231		-0.103		ns	-0.147		ns	-0.70068	0.70068		46
Ueno et al.	1998	Functional Ecology	12:757-761	28	Harmonia axyridis	I	C	1993	1	2	1	1	1	1	1	1	1	S	body length	MO	mating success	M	linear	358		0.009		ns	-0.044		ns	0.204545	0.204545	0.905226	46
Ueno et al.	1998	Functional Ecology	12:757-761	28	Harmonia axyridis	I	C	1992	2	1	1	1	2	1	1	1	1	S	body length	MO	mating success	M	linear	55		0.578		<0.005	-0.007		ns	82.5714	82.5714		47
Ueno et al.	1998	Functional Ecology	12:757-761	28	Harmonia axyridis	I	C	1992	3	1	1	1	3	1	1	1	1	S	body length	MO	mating success	M	linear	286		0.032		ns	-0.141		<0.05	0.22695	0.22695		48
Ueno et al.	1998	Functional Ecology	12:757-761	28	Harmonia axyridis	I	C	1993	3	2	1	1	3	1	1	1	1	S	body length	MO	mating success	M	linear	409		0.073		ns	-0.023		ns	3.17391	3.17391	2.94696	48
Sandring et al.	2007	Journal of Evolutionary Biology	20:558-567	34	Arabidopsis lyrata	P	L	2002	1	3	1	1	1	1	1	1	1	N	first day of flowering	LH	female reproductive success (number of fruits)	F	linear	96		-0.2		ns	-0.02		ns	-10	10		49
Sandring et al.	2007	Journal of Evolutionary Biology	20:558-567	34	Arabidopsis lyrata	P	L	2002	2	3	1	1	1	2	1	1	1	N	last day of flowering	LH	female reproductive success (number of fruits)	F	linear	96		-0.02		ns	-0.12		ns	-0.166667	0.166667		50
Sandring et al.	2007	Journal of Evolutionary Biology	20:558-567	34	Arabidopsis lyrata	P	L	2000	3	1	1	1	1	3	1	1	1	N	no. inflorescences	MO	female reproductive success (number of fruits)	F	linear	127		-0.14		ns	-0.26		<0.05	-0.538462	0.538462		51
Sandring et al.	2007	Journal of Evolutionary Biology	20:558-567	34	Arabidopsis lyrata	P	L	2002	3	3	1	1	1	3	1	1	1	N	no. inflorescences	MO	female reproductive success (number of fruits)	F	linear	96		0.51		ns	-0.26		ns	1.96154	1.96154	2.5	51
Sandring et al.	2007	Journal of Evolutionary Biology	20:558-567	34	Arabidopsis lyrata	P	L	2000	4	1	1	1	1	4	1	1	1	N	rosette size	MO	female reproductive success (number of fruits)	F	linear	127		0.28		ns	-0.07		ns	4	4		52
Sandring et al.	2007	Journal of Evolutionary Biology	20:558-567	34	Arabidopsis lyrata	P	L	2002	4	3	1	1	1	4	1	1	1	N	rosette size	MO	female reproductive success (number of fruits)	F	linear	96		0.16		ns	-0.04		ns	4	4	0	52
Sandring et al.	2007	Journal of Evolutionary Biology	20:558-567	34	Arabidopsis lyrata	P	L	2001	6	1	1	1	2	2	1	1	1	N	last day of flowering	LH	female reproductive success (number of fruits)	F	linear	91		-0.32		<0.05	-0.25		<0.05	-1.28	1.28		53
Sandring et al.	2007	Journal of Evolutionary Biology	20:558-567	34	Arabidopsis lyrata	P	L	2002	7	2	1	1	2	3	1	1	1	N	no. inflorescences	MO	female reproductive success (number of fruits)	F	linear	103		1.36		<0.05	-0.02		ns	68	68		54
Sandring et al.	2007	Journal of Evolutionary Biology	20:558-567	34	Arabidopsis lyrata	P	L	2001	8	1	1	1	2	4	1	1	1	N	rosette size	MO	female reproductive success (number of fruits)	F	linear	91		-0.2		ns	-0.15		ns	-1.33333	1.33333		55
Wright and Meagher	2004	Journal of Evolutionary Biology	17:382-395	36	Silene latifolia	P	L	1997	2	1	1	1	1	2	1	1	1	N	calyx diameter	MO	male mating success	M	linear	43		-0.86		ns	-0.31		0.02	-2.77419	2.77419		56
Wright and Meagher	2004	Journal of Evolutionary Biology	17:382-395	36	Silene latifolia	P	L	1997	4	1	1	1	2	1	2	1	2	N	corolla diameter	MO	female mating success (seed number)	F	linear	70		0.0204		ns	-0.107		ns	0.190654	0.190654		57
Wright and Meagher	2004	Journal of Evolutionary Biology	17:382-395	36	Silene latifolia	P	L	1998	5	2	1	1	2	2	2	1	2	N	calyx diameter	MO	female mating success (seed number)	F	linear	263		0.031		ns	-0.034		ns	0.911765	0.911765		58
Wright and Meagher	2004	Journal of Evolutionary Biology	17:382-395	36	Silene latifolia	P	L	1998	6	2	1	1	2	3	2	1	2	N	claw length	MO	female mating success (seed number)	F	linear	263		-0.014		ns	-0.021		ns	-0.666667	0.666667		59
Wright and Meagher	2004	Journal of Evolutionary Biology	17:382-395	36	Silene latifolia	P	L	1997	7	1	1	1	2	1	2	1	3	N	corolla diameter	MO	female mating success (seed weight)	O	linear	70		-0.501		<0.05	-2.694		<0.05	-0.185969	0.185969		60
Wright and Meagher	2004	Journal of Evolutionary Biology	17:382-395	36	Silene latifolia	P	L	1997	9	1	1	1	2	3	2	1	3	N	claw length	MO	female mating success (seed weight)	O	linear	70		-1.82		<0.05	-2.079		<0.05	-0.875421	0.875421		61
Wright and Meagher	2004	Journal of Evolutionary Biology	17:382-395	36	Silene latifolia	P	L	1998	9	2	1	1	2	3	2	1	3	N	claw length	MO	female mating success (seed weight)	O	linear	263		0.082		ns	-0.042		ns	1.95238	1.95238	2.8278	61
Maad	2000	Evolution	54(1):112-123	40	Platanthera bifolia	P	L	1993	1	1	1	1	1	1	1	1	1	N	Midflowering date	LH	Male fecundity - pollen removed	F	linear	59		-0.006	0.063	ns	-0.225	0.115	ns	-0.0266667	0.0266667		62
Maad	2000	Evolution	54(1):112-123	40	Platanthera bifolia	P	L	1995	1	3	1	1	1	1	1	1	1	N	Midflowering date	LH	Male fecundity - pollen removed	F	linear	156		-0.013	0.025	ns	-0.018	0.036	ns	-0.722222	0.722222	-0.695556	62
Maad	2000	Evolution	54(1):112-123	40	Platanthera bifolia	P	L	1995	2	3	1	1	1	2	1	1	1	N	Flower number	MO	Male fecundity - pollen removed	F	linear	157		0.344	0.028	<0.001	-0.078	0.043	ns	4.41026	4.41026		63
Maad	2000	Evolution	54(1):112-123	40	Platanthera bifolia	P	L	1993	3	1	1	1	1	3	1	1	1	N	Stalk length	MO	Male fecundity - pollen removed	F	linear	64		0.19	0.073	<0.05	-0.007	0.132	ns	27.1429	27.1429		64
Maad	2000	Evolution	54(1):112-123	40	Platanthera bifolia	P	L	1995	3	3	1	1	1	3	1	1	1	N	Stalk length	MO	Male fecundity - pollen removed	F	linear	156		0.017	0.028	ns	-0.091	0.041	<0.05	0.186813	0.186813	-26.956	64
Maad	2000	Evolution	54(1):112-123	40	Platanthera bifolia	P	L	1994	4	2	1	1	1	4	1	1	1	N	Spur length	MO	Male fecundity - pollen removed	F	linear	110		0.188	0.077	<0.05	-0.041	0.111	ns	4.58537	4.58537		65
Maad	2000	Evolution	54(1):112-123	40	Platanthera bifolia	P	L	1995	4	3	1	1	1	4	1	1	1	N	Spur length	MO	Male fecundity - pollen removed	F	linear	157		0.007	0.025	ns	-0.021	0.037	ns	0.333333	0.333333	-4.25203	65
Maad	2000	Evolution	54(1):112-123	40	Platanthera bifolia	P	L	1993	5	1	1	1	1	1	2	1	2	N	Midflowering date	LH	Female fecundity - fruits produced	F	linear	59		-0.009	0.041	ns	-0.136	0.076	ns	-0.0661765	0.0661765		66
Maad	2000	Evolution	54(1):112-123	40	Platanthera bifolia	P	L	1995	5	3	1	1	1	1	2	1	2	N	Midflowering date	LH	Female fecundity - fruits produced	F	linear	154		-0.002	0.013	ns	-0.012	0.018	ns	-0.166667	0.166667	-0.10049	66
Maad	2000	Evolution	54(1):112-123	40	Platanthera bifolia	P	L	1994	7	2	1	1	1	3	2	1	2	N	Stalk length	MO	Female fecundity - fruits produced	F	linear	109		0.15	0.054	<0.01	-0.002	0.088	ns	75	75		67
Maad	2000	Evolution	54(1):112-123	40	Platanthera bifolia	P	L	1994	8	2	1	1	1	4	2	1	2	N	Spur length	MO	Female fecundity - fruits produced	F	linear	108		0.106	0.051	<0.05	-0.135	0.072	ns	0.785185	0.785185		68
Maad	2000	Evolution	54(1):112-123	40	Platanthera bifolia	P	L	1995	8	3	1	1	1	4	2	1	2	N	Spur length	MO	Female fecundity - fruits produced	F	linear	155		0.015	0.013	ns	-0.004	0.018	ns	3.75	3.75	2.96481	68
Parra-Tabla and Bullock	2000	Plant Systematics and Evolution	221(1-2):167-177	41	Ipomoea wolcottiana	P	L	1991	5	1	1	1	1	5	1	1	1	N	Principal component 1	PC	Fecundity - fruit production	F	linear	66		1.11	0.137	<0.01	-0.007	0.014	ns	158.571	158.571		69
Nuismer and Cunningham	2005	Evolution	59(9):1928-1935	46	Heuchera grossulariifolia (diploid)	P	L	2001	3	1	1	1	1	3	1	1	1	N	average flowering date	LH	Fecundity - total seed set produced	F	linear	108		0.244		<0.05	-0.113		<0.05	2.15929	2.15929		70
Nuismer and Cunningham	2005	Evolution	59(9):1928-1935	46	Heuchera grossulariifolia (diploid)	P	L	2002	3	2	1	1	1	3	1	1	1	N	average flowering date	LH	Fecundity - total seed set produced	F	linear	127		0.13		<0.05	-0.025		ns	5.2	5.2	3.04071	70
Nuismer and Cunningham	2005	Evolution	59(9):1928-1935	46	Heuchera grossulariifolia (diploid)	P	L	2003	3	3	1	1	1	3	1	1	1	N	average flowering date	LH	Fecundity - total seed set produced	F	linear	154		-0.005		ns	-0.124		<0.05	-0.0403226	0.0403226	-5.24032	70
Nuismer and Cunningham	2005	Evolution	59(9):1928-1935	46	Heuchera grossulariifolia (tetraploid)	P	L	2001	6	1	1	1	2	3	1	1	1	N	average flowering date	LH	Fecundity - total seed set produced	F	linear	141		0.013		ns	-0.138		<0.05	0.0942029	0.0942029		71
Nuismer and Cunningham	2005	Evolution	59(9):1928-1935	46	Heuchera grossulariifolia (tetraploid)	P	L	2002	6	2	1	1	2	3	1	1	1	N	average flowering date	LH	Fecundity - total seed set produced	F	linear	169		-0.06		ns	-0.072		<0.05	-0.833333	0.833333	-0.927536	71
Nuismer and Cunningham	2005	Evolution	59(9):1928-1935	46	Heuchera grossulariifolia (tetraploid)	P	L	2003	6	3	1	1	2	3	1	1	1	N	average flowering date	LH	Fecundity - total seed set produced	F	linear	141		-0.142		<0.05	-0.087		<0.05	-1.63218	1.63218	-0.798851	71
Lill	2001	Evolution	55(11):2236-2247	47	Psilocorsis quercicella	I	L	1996	1	2	1	1	1	1	1	1	1	N	date of egg hatch	LH	Survival - larval mortality, all causes, 1st generation	S	linear	456		0.031	0.021	0.15	-0.05	0.043	0.24	0.62	0.62		72
Lill	2001	Evolution	55(11):2236-2247	47	Psilocorsis quercicella	I	L	1995	2	1	1	1	1	1	1	1	2	N	date of egg hatch	LH	Survival - larval mortality, all causes, 2nd generation	S	linear	397		-0.105	0.024	0.0001	-0.103	0.044	0.0197	-1.01942	1.01942		73
Lill	2001	Evolution	55(11):2236-2247	47	Psilocorsis quercicella	I	L	1996	3	2	1	1	1	1	1	1	3	N	date of egg hatch	LH	Survival - larval mortality, parasitoid induced, 1st generation	S	linear	381		0.015	0.015	0.32	-0.007	0.032	0.84	2.14286	2.14286		74
Lill	2001	Evolution	55(11):2236-2247	47	Psilocorsis quercicella	I	L	1995	4	1	1	1	1	1	1	1	4	N	date of egg hatch	LH	Survival - larval mortality, parasitoid induced, 2nd generation	S	linear	316		-0.037	0.017	0.0303	-0.006	0.034	0.87	-6.16667	6.16667		75
Lill	2001	Evolution	55(11):2236-2247	47	Psilocorsis quercicella	I	L	1997	4	3	1	1	1	1	1	1	4	N	date of egg hatch	LH	Survival - larval mortality, parasitoid induced, 2nd generation	S	linear	224		-0.014	0.015	0.35	-0.001	0.031	0.99	-14	14	-7.83333	75
Lill	2001	Evolution	55(11):2236-2247	47	Psilocorsis quercicella	I	L	1996	5	2	1	1	1	1	1	1	5	N	date of egg hatch	LH	Survival - larval mortality, other causes, 1st generation	S	linear	398		0.02	0.017	0.23	-0.053	0.035	0.13	0.377358	0.377358		76
Lill	2001	Evolution	55(11):2236-2247	47	Psilocorsis quercicella	I	L	1997	5	3	1	1	1	1	1	1	5	N	date of egg hatch	LH	Survival - larval mortality, other causes, 1st generation	S	linear	249		-0.009	0.027	0.73	-0.03	0.049	0.54	-0.3	0.3	-0.677358	76
Lill	2001	Evolution	55(11):2236-2247	47	Psilocorsis quercicella	I	L	1995	6	1	1	1	1	1	1	1	6	N	date of egg hatch	LH	Survival - larval mortality, other causes, 2nd generation	S	linear	354		-0.085	0.02	0.0001	-0.117	0.037	0.0016	-0.726496	0.726496		77
Lill	2001	Evolution	55(11):2236-2247	47	Psilocorsis quercicella	I	L	1996	6	2	1	1	1	1	1	1	6	N	date of egg hatch	LH	Survival - larval mortality, other causes, 2nd generation	S	linear	288		0.016	0.017	0.35	-0.048	0.036	0.18	0.333333	0.333333	1.05983	77
Lill	2001	Evolution	55(11):2236-2247	47	Psilocorsis quercicella	I	L	1997	7	3	1	1	1	1	1	1	7	N	date of egg hatch	LH	Pupal size - 1st generation	T	linear	221		-0.041	0.012	0.0007	-0.028	0.034	0.41	-1.46429	1.46429		78
Lill	2001	Evolution	55(11):2236-2247	47	Psilocorsis quercicella	I	L	1995	8	1	1	1	1	1	1	1	8	N	date of egg hatch	LH	Pupal size - 2nd generation	T	linear	273		-0.094	0.01	0.0001	-0.054	0.02	0.006	-1.74074	1.74074		79
Lill	2001	Evolution	55(11):2236-2247	47	Psilocorsis quercicella	I	L	1996	8	2	1	1	1	1	1	1	8	N	date of egg hatch	LH	Pupal size - 2nd generation	T	linear	254		-0.025	0.008	0.0026	-0.024	0.018	0.18	-1.04167	1.04167	0.699074	79
Lill	2001	Evolution	55(11):2236-2247	47	Psilocorsis quercicella	I	L	1996	9	2	1	1	1	1	1	1	9	N	date of egg hatch	LH	Survival (larval mortality) + pupal size - 1st generation	S	linear	456		0.026	0.022	0.25	-0.042	0.046	0.36	0.619048	0.619048		80
Lill	2001	Evolution	55(11):2236-2247	47	Psilocorsis quercicella	I	L	1995	10	1	1	1	1	1	1	1	10	N	date of egg hatch	LH	Survival (larval mortality) + pupal size - 2nd generation	S	linear	397		-0.192	0.025	0.0001	-0.115	0.046	0.0134	-1.66957	1.66957		81
Lill	2001	Evolution	55(11):2236-2247	47	Psilocorsis quercicella	I	L	1996	10	2	1	1	1	1	1	1	10	N	date of egg hatch	LH	Survival (larval mortality) + pupal size - 2nd generation	S	linear	343		-0.009	0.027	0.75	-0.009	0.058	0.88	-1	1	0.669565	81
Lill	2001	Evolution	55(11):2236-2247	47	Psilocorsis quercicella	I	L	1995	11	1	1	1	1	1	1	1	11	N	pupal mass	MO	Survival - adult mortality, 1st generation	S	linear	204		0.044	0.01	0.0001	-0.059	0.011	0.0001	0.745763	0.745763		82
Lill	2001	Evolution	55(11):2236-2247	47	Psilocorsis quercicella	I	L	1996	11	2	1	1	1	2	1	1	11	N	pupal mass	MO	Survival - adult mortality, 1st generation	S	linear	323		0.016	0.008	0.035	-0.025	0.011	0.027	0.64	0.64	-0.105763	82
Lill	2001	Evolution	55(11):2236-2247	47	Psilocorsis quercicella	I	L	1995	12	1	1	1	1	2	1	1	12	N	pupal mass	MO	Survival - adult mortality, 2nd generation	S	linear	273		0.056	0.096	0.56	-0.083	0.11	0.45	0.674699	0.674699		83
Lill	2001	Evolution	55(11):2236-2247	47	Psilocorsis quercicella	I	L	1996	12	2	1	1	1	2	1	1	12	N	pupal mass	MO	Survival - adult mortality, 2nd generation	S	linear	1470		0.127	0.018	0.0001	-0.051	0.021	0.015	2.4902	2.4902	1.8155	83
Parra-Tabla and Vargas	2004	Annals of Botany	94(2):243-250	51	Myrmecophila christinae	P	L	1999	4	2	1	1	2	1	1	1	1	S	flowering time	LH	total pollination success (male and female reproductive success), nuevo yucatan population	T	linear	83		-0.07	0.51	ns	-0.25	0.28	ns	-0.28	0.28		84
Parra-Tabla and Vargas	2004	Annals of Botany	94(2):243-250	51	Myrmecophila christinae	P	L	1998	5	1	1	1	2	1	1	1	2	S	flowering time	LH	fruit production - female reproductive success, nuevo yucatan population	F	linear	90		-0.101	0.25	ns	-0.542	0.06	ns	-0.186347	0.186347		85
Parra-Tabla and Vargas	2004	Annals of Botany	94(2):243-250	51	Myrmecophila christinae	P	L	1999	6	2	1	1	2	1	3	1	3	S	flowering time	LH	pollinarium removal rate - male reproductive success, nuevo yucatan population	M	linear	83		-0.37	0.174	ns	-0.74	0.17	ns	-0.5	0.5		86
Parra-Tabla and Vargas	2004	Annals of Botany	94(2):243-250	51	Myrmecophila christinae	P	L	1999	7	2	1	1	3	1	1	1	1	S	flowering time	LH	total pollination success (male and female reproductive success), mr bu population	T	linear	83		-0.33	0.22	ns	-0.42	0.21	ns	-0.785714	0.785714		87
Parra-Tabla and Vargas	2004	Annals of Botany	94(2):243-250	51	Myrmecophila christinae	P	L	1998	8	1	1	1	3	1	2	1	2	S	flowering time	LH	fruit production - female reproductive success, mr bu population	F	linear	90		0.02	0.2	ns	-0.11	0.173	ns	0.181818	0.181818		88
Parra-Tabla and Vargas	2004	Annals of Botany	94(2):243-250	51	Myrmecophila christinae	P	L	1999	8	2	1	1	3	1	2	1	2	S	flowering time	LH	fruit production - female reproductive success, mr bu population	F	linear	83		0.38	0.14	ns	-2.01	0.083	ns	0.189055	0.189055	0.00723654	88
Parra-Tabla and Vargas	2004	Annals of Botany	94(2):243-250	51	Myrmecophila christinae	P	L	1998	9	1	1	1	3	1	3	1	3	S	flowering time	LH	pollinarium removal rate - male reproductive success, mr bu population	M	linear	90		-0.23	0.2	ns	-0.62	0.033	ns	-0.370968	0.370968		89
Parra-Tabla and Vargas	2004	Annals of Botany	94(2):243-250	51	Myrmecophila christinae	P	L	1999	9	2	1	1	3	1	3	1	3	S	flowering time	LH	pollinarium removal rate - male reproductive success, mr bu population	M	linear	83		-0.67	0.08	<0.001	-0.04	0.06	ns	-16.75	16.75	-16.379	89
Ferguson and Fairbairn	2001	Evolutionary Ecology Research	3:199-207	53	Aquarius remigis	I	L	1993	1	1	1	1	1	1	1	1	1	N	total length	MO	pre-reproductive survival	S	linear	476	6.45	0.01		> 0.05	-0.05		> 0.05	0.2	0.2		90
Ferguson and Fairbairn	2001	Evolutionary Ecology Research	3:199-207	53	Aquarius remigis	I	L	1994	1	2	1	1	1	1	1	1	1	N	total length	MO	pre-reproductive survival	S	linear	484	4.45	-0.3		< 0.05	-0.21		> 0.05	-1.42857	1.42857	-1.62857	90
Ferguson and Fairbairn	2001	Evolutionary Ecology Research	3:199-207	53	Aquarius remigis	I	L	1993	2	1	1	1	1	1	1	1	2	N	total length	MO	reproductive lifespan	S	linear	64	1.03	0.07		> 0.05	-0.03		> 0.05	2.33333	2.33333		91
Ferguson and Fairbairn	2001	Evolutionary Ecology Research	3:199-207	53	Aquarius remigis	I	L	1994	2	2	1	1	1	1	1	1	2	N	total length	MO	reproductive lifespan	S	linear	89	0.56	0.04		> 0.05	-0.06		> 0.05	0.666667	0.666667	-1.66667	91
Ferguson and Fairbairn	2001	Evolutionary Ecology Research	3:199-207	53	Aquarius remigis	I	L	1993	5	1	1	1	2	1	1	1	2	N	total length	MO	reproductive lifespan	S	linear	57	0.79	-0.03		> 0.05	-0.1		> 0.05	-0.3	0.3		92
Ferguson and Fairbairn	2001	Evolutionary Ecology Research	3:199-207	53	Aquarius remigis	I	L	1993	6	1	1	1	2	1	1	1	3	N	total length	MO	daily reproductive success	M	linear	36	0.81	0.08		> 0.05	-0.13		> 0.05	0.615385	0.615385		93
Ferguson and Fairbairn	2001	Evolutionary Ecology Research	3:199-207	53	Aquarius remigis	I	L	1994	6	2	1	1	2	1	1	1	3	N	total length	MO	daily reproductive success	M	linear	48	1.54	-0.1		> 0.05	-0.14		> 0.05	-0.714286	0.714286	-1.32967	93
Reed et al.	2009	Journal of Animal Ecology	78:376-387	56	Uria aalge	V	L	1993	1	22	1	1	1	1	1	1	1	N	laying date	LH	breeding success (i.e., number of breeding attempts in which a chick was successfully raised to fledging)	M	linear	206		-0.233	0.045	< 0.001	-0.162	0.027	0.012	-1.43827	1.43827		94
Reed et al.	2009	Journal of Animal Ecology	78:376-387	56	Uria aalge	V	L	1995	1	24	1	1	1	1	1	1	1	N	laying date	LH	breeding success (i.e., number of breeding attempts in which a chick was successfully raised to fledging)	M	linear	230		-0.348	0.073	< 0.001	-0.328	0.06	0.049	-1.06098	1.06098	0.377296	94
Reed et al.	2009	Journal of Animal Ecology	78:376-387	56	Uria aalge	V	L	1996	1	25	1	1	1	1	1	1	1	N	laying date	LH	breeding success (i.e., number of breeding attempts in which a chick was successfully raised to fledging)	M	linear	232		0.122	0.064	0.06	-0.16	0.035	0.036	0.7625	0.7625	1.82348	94
Reed et al.	2009	Journal of Animal Ecology	78:376-387	56	Uria aalge	V	L	1997	1	26	1	1	1	1	1	1	1	N	laying date	LH	breeding success (i.e., number of breeding attempts in which a chick was successfully raised to fledging)	M	linear	228		-0.059	0.023	0.004	-0.172	0.048	0.038	-0.343023	0.343023	-1.10552	94
Weese et al. University of Maine	unpublished	unpublished	unpublished	58	Poecilia reticulata	V	L	2005	1	1	1	1	1	1	1	1	1	N	total area	MO	survival	S	linear			-0.106009		0.708429	-10.7935		0.103113	-0.00982159	0.00982159	0.333202	94
Weese et al. University of Maine	unpublished	unpublished	unpublished	58	Poecilia reticulata	V	L	2005	2	1	1	1	1	2	1	1	1	N	total area of black	MO	survival	S	linear			0.318763		0.0990561	-1.29207		0.480605	0.246707	0.246707		95
Weese et al. University of Maine	unpublished	unpublished	unpublished	58	Poecilia reticulata	V	L	2005	3	1	1	1	1	3	1	1	1	N	tortal area of green	MO	survival	S	linear			-0.0284406		0.892932	-6.00221		0.0861595	-0.00473836	0.00473836		96
Weese et al. University of Maine	unpublished	unpublished	unpublished	58	Poecilia reticulata	V	L	2006	3	2	1	1	1	3	1	1	1	N	tortal area of green	MO	survival	S	linear			0.0146219		0.896391	-0.056247		0.94765	0.259959	0.259959	0.264698	96
Weese et al. University of Maine	unpublished	unpublished	unpublished	58	Poecilia reticulata	V	L	2006	5	2	1	1	1	5	1	1	1	N	total area of structural coloration	MO	survival	S	linear			-0.128347		0.255607	-0.273885		0.754678	-0.468618	0.468618		97
Brommer and Rattiste	2008	Evolution	62(9):2326-2333	62	Larus canus	V	L	1988	1	19	1	1	1	1	1	1	1	N	laying date	LH	number of recruits produced per pair	F	linear	331		-0.4		<0.001	-0.02		<0.001	-20	20		98
Brommer and Rattiste	2008	Evolution	62(9):2326-2333	62	Larus canus	V	L	1969	2	2	1	1	1	1	2	1	2	N	laying date	LH	survival (females)	S	linear	175		-0.03		ns	-0.04		ns	-0.75	0.75		99
Brommer and Rattiste	2008	Evolution	62(9):2326-2333	62	Larus canus	V	L	1970	2	3	1	1	1	1	2	1	2	N	laying date	LH	survival (females)	S	linear	198		0.01		ns	-0.04		ns	0.25	0.25	1	99
Brommer and Rattiste	2008	Evolution	62(9):2326-2333	62	Larus canus	V	L	1971	2	4	1	1	1	1	2	1	2	N	laying date	LH	survival (females)	S	linear	198		0.01		ns	-0.05		ns	0.2	0.2	-0.05	99
Brommer and Rattiste	2008	Evolution	62(9):2326-2333	62	Larus canus	V	L	1973	2	6	1	1	1	1	2	1	2	N	laying date	LH	survival (females)	S	linear	185		-0.13		<0.001	-0.03		ns	-4.33333	4.33333	-4.53333	99
Brommer and Rattiste	2008	Evolution	62(9):2326-2333	62	Larus canus	V	L	1975	2	8	1	1	1	1	2	1	2	N	laying date	LH	survival (females)	S	linear	192		-0.03		ns	-0.01		ns	-3	3	1.33333	99
Brommer and Rattiste	2008	Evolution	62(9):2326-2333	62	Larus canus	V	L	1976	2	9	1	1	1	1	2	1	2	N	laying date	LH	survival (females)	S	linear	223		-0.07		<0.001	-0.03		ns	-2.33333	2.33333	0.666667	99
Brommer and Rattiste	2008	Evolution	62(9):2326-2333	62	Larus canus	V	L	1978	2	11	1	1	1	1	2	1	2	N	laying date	LH	survival (females)	S	linear	275		-0.04		ns	-0.02		ns	-2	2	0.333333	99
Brommer and Rattiste	2008	Evolution	62(9):2326-2333	62	Larus canus	V	L	1979	2	12	1	1	1	1	2	1	2	N	laying date	LH	survival (females)	S	linear	255		-0.05		ns	-0.05		ns	-1	1	1	99
Brommer and Rattiste	2008	Evolution	62(9):2326-2333	62	Larus canus	V	L	1980	2	13	1	1	1	1	2	1	2	N	laying date	LH	survival (females)	S	linear	252		-0.01		ns	-0.01		ns	-1	1	0	99
Brommer and Rattiste	2008	Evolution	62(9):2326-2333	62	Larus canus	V	L	1983	2	16	1	1	1	1	2	1	2	N	laying date	LH	survival (females)	S	linear	158		0.02		ns	-0.13		ns	0.153846	0.153846	1.15385	99
Brommer and Rattiste	2008	Evolution	62(9):2326-2333	62	Larus canus	V	L	1988	2	19	1	1	1	1	2	1	2	N	laying date	LH	survival (females)	S	linear	288		-0.07		<0.001	-0.04		ns	-1.75	1.75	-1.90385	99
Brommer and Rattiste	2008	Evolution	62(9):2326-2333	62	Larus canus	V	L	1992	2	23	1	1	1	1	2	1	2	N	laying date	LH	survival (females)	S	linear	306		0		ns	-0.04		ns	0	0	1.75	99
Brommer and Rattiste	2008	Evolution	62(9):2326-2333	62	Larus canus	V	L	1994	2	25	1	1	1	1	2	1	2	N	laying date	LH	survival (females)	S	linear	288		-0.03		ns	-0.05		ns	-0.6	0.6	-0.6	99
Brommer and Rattiste	2008	Evolution	62(9):2326-2333	62	Larus canus	V	L	1997	2	28	1	1	1	1	2	1	2	N	laying date	LH	survival (females)	S	linear	284		0		ns	-0.03		ns	0	0	0.6	99
Brommer and Rattiste	2008	Evolution	62(9):2326-2333	62	Larus canus	V	L	1998	2	29	1	1	1	1	2	1	2	N	laying date	LH	survival (females)	S	linear	301		-0.05		<0.001	-0.03		ns	-1.66667	1.66667	-1.66667	99
Brommer and Rattiste	2008	Evolution	62(9):2326-2333	62	Larus canus	V	L	1999	2	30	1	1	1	1	2	1	2	N	laying date	LH	survival (females)	S	linear	309		-0.08		<0.001	-0.03		ns	-2.66667	2.66667	-1	99
Brommer and Rattiste	2008	Evolution	62(9):2326-2333	62	Larus canus	V	L	2002	2	33	1	1	1	1	2	1	2	N	laying date	LH	survival (females)	S	linear	319		0.03		ns	-0.02		ns	1.5	1.5	4.16667	99
Brommer and Rattiste	2008	Evolution	62(9):2326-2333	62	Larus canus	V	L	1973	3	6	1	1	1	1	3	1	2	N	laying date	LH	survival (males)	S	linear	190		0		ns	-0.01		ns	0	0		100
Brommer and Rattiste	2008	Evolution	62(9):2326-2333	62	Larus canus	V	L	1975	3	8	1	1	1	1	3	1	2	N	laying date	LH	survival (males)	S	linear	195		0.03		ns	-0.01		ns	3	3	3	100
Brommer and Rattiste	2008	Evolution	62(9):2326-2333	62	Larus canus	V	L	1977	3	10	1	1	1	1	3	1	2	N	laying date	LH	survival (males)	S	linear	294		-0.04		ns	-0.02		ns	-2	2	-5	100
Brommer and Rattiste	2008	Evolution	62(9):2326-2333	62	Larus canus	V	L	1978	3	11	1	1	1	1	3	1	2	N	laying date	LH	survival (males)	S	linear	273		-0.03		ns	-0.03		ns	-1	1	1	100
Brommer and Rattiste	2008	Evolution	62(9):2326-2333	62	Larus canus	V	L	1983	3	16	1	1	1	1	3	1	2	N	laying date	LH	survival (males)	S	linear	143		-0.09		ns	-0.12		ns	-0.75	0.75	0.25	100
Brommer and Rattiste	2008	Evolution	62(9):2326-2333	62	Larus canus	V	L	1986	3	17	1	1	1	1	3	1	2	N	laying date	LH	survival (males)	S	linear	239		-0.05		ns	-0.02		ns	-2.5	2.5	-1.75	100
Brommer and Rattiste	2008	Evolution	62(9):2326-2333	62	Larus canus	V	L	1988	3	19	1	1	1	1	3	1	2	N	laying date	LH	survival (males)	S	linear	266		-0.05		ns	-0.06		ns	-0.833333	0.833333	1.66667	100
Brommer and Rattiste	2008	Evolution	62(9):2326-2333	62	Larus canus	V	L	1991	3	22	1	1	1	1	3	1	2	N	laying date	LH	survival (males)	S	linear	257		-0.08		ns	-0.02		ns	-4	4	-3.16667	100
Brommer and Rattiste	2008	Evolution	62(9):2326-2333	62	Larus canus	V	L	1994	3	25	1	1	1	1	3	1	2	N	laying date	LH	survival (males)	S	linear	296		0.02		ns	-0.01		ns	2	2	6	100
Brommer and Rattiste	2008	Evolution	62(9):2326-2333	62	Larus canus	V	L	1995	3	26	1	1	1	1	3	1	2	N	laying date	LH	survival (males)	S	linear	278		0.01		ns	-0.08		<0.001	0.125	0.125	-1.875	100
Brommer and Rattiste	2008	Evolution	62(9):2326-2333	62	Larus canus	V	L	1996	3	27	1	1	1	1	3	1	2	N	laying date	LH	survival (males)	S	linear	310		-0.03		ns	-0.02		ns	-1.5	1.5	-1.625	100
Brommer and Rattiste	2008	Evolution	62(9):2326-2333	62	Larus canus	V	L	1998	3	29	1	1	1	1	3	1	2	N	laying date	LH	survival (males)	S	linear	309		-0.04		ns	-0.01		ns	-4	4	-2.5	100
Brommer and Rattiste	2008	Evolution	62(9):2326-2333	62	Larus canus	V	L	2002	3	33	1	1	1	1	3	1	2	N	laying date	LH	survival (males)	S	linear	328		0.01		ns	-0.01		ns	1	1	5	100
Frentiu et al.	2007	Journal of Evolutionary Biology	20:639-649	63	Zosterops lateralis chlorocephalus	V	L	2002	1	3	1	1	1	1	1	1	1	N	wing length	MO	survival	S	linear	223		0.131		ns	-0.096			1.36458	1.36458		101
Frentiu et al.	2007	Journal of Evolutionary Biology	20:639-649	63	Zosterops lateralis chlorocephalus	V	L	2002	3	3	1	1	1	3	1	1	1	N	tarsus length	MO	survival	S	linear	223		-0.185		ns	-0.436			-0.424312	0.424312		102
Frentiu et al.	2007	Journal of Evolutionary Biology	20:639-649	63	Zosterops lateralis chlorocephalus	V	L	2000	4	1	1	1	1	4	1	1	1	N	culmen length	MO	survival	S	linear	172		0.016		ns	-0.26			0.0615385	0.0615385		103
Frentiu et al.	2007	Journal of Evolutionary Biology	20:639-649	63	Zosterops lateralis chlorocephalus	V	L	2001	4	2	1	1	1	4	1	1	1	N	culmen length	MO	survival	S	linear	170		-0.092		ns	-0.582			-0.158076	0.158076	-0.219614	103
Frentiu et al.	2007	Journal of Evolutionary Biology	20:639-649	63	Zosterops lateralis chlorocephalus	V	L	2002	4	3	1	1	1	4	1	1	1	N	culmen length	MO	survival	S	linear	223		0.176		ns	-0.103			1.70874	1.70874	1.86681	103
Frentiu et al.	2007	Journal of Evolutionary Biology	20:639-649	63	Zosterops lateralis chlorocephalus	V	L	2000	5	1	1	1	1	5	1	1	1	N	culmen depth	MO	survival	S	linear	172		-0.171		ns	-0.067			-2.55224	2.55224		104
Frentiu et al.	2007	Journal of Evolutionary Biology	20:639-649	63	Zosterops lateralis chlorocephalus	V	L	2002	5	3	1	1	1	5	1	1	1	N	culmen depth	MO	survival	S	linear	223		-0.081		ns	-0.005			-16.2	16.2	-13.6478	104
Frentiu et al.	2007	Journal of Evolutionary Biology	20:639-649	63	Zosterops lateralis chlorocephalus	V	L	2002	6	3	1	1	1	6	1	1	1	N	culmen width	MO	survival	S	linear	223		-0.051		ns	-0.095			-0.536842	0.536842		105
Gómez	1993	Journal of Ecology	81:605-613	64	Hormathophylla spinosa (Cruciferae)	P	L	1989	1	1	1	1	1	1	1	1	1	N	flowering synchrony	LH	reproductive success	M	linear			-4.591		ns	-3.455			-1.3288	1.3288		106
Gómez	1993	Journal of Ecology	81:605-613	64	Hormathophylla spinosa (Cruciferae)	P	L	1991	2	3	1	1	1	2	1	1	1	N	flowering duration	LH	reproductive success	M	linear			0.2			-0.001			200	200		107
Charmantier et al.	2004	Journal of Evolutionary Biology	17:732-743	68	Parus caeruleus	V	L	1993	1	4	1	1	1	1	1	1	1	N	chick tarsus length	MO	survival (recruitment to the breeding population)	S	linear	96		0.117496	0.434654	0.7881	-0.0793115	0.305621	0.7929	1.48145	1.48145		108
Charmantier et al.	2004	Journal of Evolutionary Biology	17:732-743	68	Parus caeruleus	V	L	1994	1	5	1	1	1	1	1	1	1	N	chick tarsus length	MO	survival (recruitment to the breeding population)	S	linear	163		0.400724	0.364907	0.2663	-0.106544	0.245513	0.6579	3.76112	3.76112	2.27967	108
Charmantier et al.	2004	Journal of Evolutionary Biology	17:732-743	68	Parus caeruleus	V	L	1995	1	6	1	1	1	1	1	1	1	N	chick tarsus length	MO	survival (recruitment to the breeding population)	S	linear	189		0.538159	0.286176	0.0749	-0.00484003	0.202841	0.9525	111.189	111.189	107.428	108
Charmantier et al.	2004	Journal of Evolutionary Biology	17:732-743	68	Parus caeruleus	V	L	1997	1	8	1	1	1	1	1	1	1	N	chick tarsus length	MO	survival (recruitment to the breeding population)	S	linear	108		0.931262	1.21303	0.4264	-0.148875	0.781296	0.9259	6.25532	6.25532	-104.934	108
Charmantier et al.	2004	Journal of Evolutionary Biology	17:732-743	68	Parus caeruleus	V	L	1998	1	9	1	1	1	1	1	1	1	N	chick tarsus length	MO	survival (recruitment to the breeding population)	S	linear	114		0.268818	0.416495	0.1738	-0.00341344	0.323425	0.6798	78.7527	78.7527	72.4974	108
Charmantier et al.	2004	Journal of Evolutionary Biology	17:732-743	68	Parus caeruleus	V	L	1999	1	10	1	1	1	1	1	1	1	N	chick tarsus length	MO	survival (recruitment to the breeding population)	S	linear	63		-0.234929	0.507607	0.6061	-0.33057	0.398142	0.3875	-0.710677	0.710677	-79.4634	108
Charmantier et al.	2004	Journal of Evolutionary Biology	17:732-743	68	Parus caeruleus	V	L	1991	2	2	1	1	1	2	1	1	1	N	chick weight	MO	survival (recruitment to the breeding population)	S	linear	6		3.79621	4.9302	0.4958	-5.56111	13.8947	0.6733	0.682636	0.682636		109
Charmantier et al.	2004	Journal of Evolutionary Biology	17:732-743	68	Parus caeruleus	V	L	1992	2	3	1	1	1	2	1	1	1	N	chick weight	MO	survival (recruitment to the breeding population)	S	linear	127		0.472905	0.358116	0.3201	-0.330099	0.300999	0.3038	1.43262	1.43262	0.74998	109
Charmantier et al.	2004	Journal of Evolutionary Biology	17:732-743	68	Parus caeruleus	V	L	1994	2	5	1	1	1	2	1	1	1	N	chick weight	MO	survival (recruitment to the breeding population)	S	linear	163		-0.348873	0.368956	0.3306	-0.170595	0.225192	0.4689	-2.04504	2.04504	-3.47765	109
Charmantier et al.	2004	Journal of Evolutionary Biology	17:732-743	68	Parus caeruleus	V	L	1995	2	6	1	1	1	2	1	1	1	N	chick weight	MO	survival (recruitment to the breeding population)	S	linear	189		-0.00591939	0.284633	0.9437	-0.0339707	0.131911	0.8534	-0.17425	0.17425	1.87079	109
Charmantier et al.	2004	Journal of Evolutionary Biology	17:732-743	68	Parus caeruleus	V	L	1999	2	10	1	1	1	2	1	1	1	N	chick weight	MO	survival (recruitment to the breeding population)	S	linear	63		-0.00764305	0.517404	0.993	-0.456278	0.382482	0.2704	-0.0167508	0.0167508	0.157499	109
Charmantier et al.	2004	Journal of Evolutionary Biology	17:732-743	68	Parus caeruleus	V	L	2000	2	11	1	1	1	2	1	1	1	N	chick weight	MO	survival (recruitment to the breeding population)	S	linear	276		0.157813	0.332802	0.6351	-0.0525357	0.260533	0.782	3.00393	3.00393	3.02068	109
Charmantier et al.	2004	Journal of Evolutionary Biology	17:732-743	68	Parus caeruleus	V	L	1995	3	2	1	1	2	1	1	1	1	N	chick tarsus length	MO	survival (recruitment to the breeding population)	S	linear	145		-0.226011	0.25188	0.2513	-0.192141	0.161254	0.1764	-1.17628	1.17628		110
Charmantier et al.	2004	Journal of Evolutionary Biology	17:732-743	68	Parus caeruleus	V	L	1996	3	3	1	1	2	1	1	1	1	N	chick tarsus length	MO	survival (recruitment to the breeding population)	S	linear	172		0.0377275	0.19937	0.8888	-0.0113568	0.117222	0.9388	3.32202	3.32202	4.49829	110
Charmantier et al.	2004	Journal of Evolutionary Biology	17:732-743	68	Parus caeruleus	V	L	1997	3	4	1	1	2	1	1	1	1	N	chick tarsus length	MO	survival (recruitment to the breeding population)	S	linear	162		0.056993	0.108487	0.6091	-0.0220343	0.0871803	0.7265	2.58656	2.58656	-0.73546	110
Charmantier et al.	2004	Journal of Evolutionary Biology	17:732-743	68	Parus caeruleus	V	L	2000	3	7	1	1	2	1	1	1	1	N	chick tarsus length	MO	survival (recruitment to the breeding population)	S	linear	190		0.117629	0.326692	0.6572	-0.131724	0.208848	0.5209	0.892995	0.892995	-1.69356	110
Charmantier et al.	2004	Journal of Evolutionary Biology	17:732-743	68	Parus caeruleus	V	L	2001	3	8	1	1	2	1	1	1	1	N	chick tarsus length	MO	survival (recruitment to the breeding population)	S	linear	243		0.114321	0.173699	0.444	-0.0330536	0.12674	0.6544	3.45867	3.45867	2.56568	110
Charmantier et al.	2004	Journal of Evolutionary Biology	17:732-743	68	Parus caeruleus	V	L	1994	4	1	1	1	2	2	1	1	1	N	chick weight	MO	survival (recruitment to the breeding population)	S	linear	133		-0.0890376	0.228427	0.6361	-0.169093	0.144168	0.2915	-0.526559	0.526559		111
Charmantier et al.	2004	Journal of Evolutionary Biology	17:732-743	68	Parus caeruleus	V	L	1995	4	2	1	1	2	2	1	1	1	N	chick weight	MO	survival (recruitment to the breeding population)	S	linear	145		0.199318	0.280162	0.4775	-0.120507	0.195365	0.5118	1.654	1.654	2.18056	111
Charmantier et al.	2004	Journal of Evolutionary Biology	17:732-743	68	Parus caeruleus	V	L	1997	4	4	1	1	2	2	1	1	1	N	chick weight	MO	survival (recruitment to the breeding population)	S	linear	162		-0.0303051	0.164708	0.8506	-0.157039	0.160003	0.9691	-0.192978	0.192978	-1.84698	111
Charmantier et al.	2004	Journal of Evolutionary Biology	17:732-743	68	Parus caeruleus	V	L	1998	4	5	1	1	2	2	1	1	1	N	chick weight	MO	survival (recruitment to the breeding population)	S	linear	137		0.125488	0.333582	0.8327	-0.137408	0.184115	0.5107	0.913253	0.913253	1.10623	111
Charmantier et al.	2004	Journal of Evolutionary Biology	17:732-743	68	Parus caeruleus	V	L	2000	4	7	1	1	2	2	1	1	1	N	chick weight	MO	survival (recruitment to the breeding population)	S	linear	190		0.0850261	0.326918	0.9209	-0.0689455	0.163269	0.6011	1.23324	1.23324	0.319984	111
Charmantier et al.	2004	Journal of Evolutionary Biology	17:732-743	68	Parus caeruleus	V	L	1993	5	3	1	1	3	1	1	1	1	N	chick tarsus length	MO	survival (recruitment to the breeding population)	S	linear	205		-0.139206	0.293982	0.5883	-0.124466	0.141091	0.4534	-1.11843	1.11843		112
Charmantier et al.	2004	Journal of Evolutionary Biology	17:732-743	68	Parus caeruleus	V	L	1994	5	4	1	1	3	1	1	1	1	N	chick tarsus length	MO	survival (recruitment to the breeding population)	S	linear	136		-0.332687	0.395675	0.3867	-0.194088	0.197369	0.33	-1.7141	1.7141	-0.595676	112
Charmantier et al.	2004	Journal of Evolutionary Biology	17:732-743	68	Parus caeruleus	V	L	1997	5	7	1	1	3	1	1	1	1	N	chick tarsus length	MO	survival (recruitment to the breeding population)	S	linear	452		0.062463	0.173625	0.7112	-0.0359386	0.107976	0.7439	1.73805	1.73805	3.45215	112
Charmantier et al.	2004	Journal of Evolutionary Biology	17:732-743	68	Parus caeruleus	V	L	1998	5	8	1	1	3	1	1	1	1	N	chick tarsus length	MO	survival (recruitment to the breeding population)	S	linear	372		-0.0858209	0.204073	0.8249	-0.0690055	0.141225	0.8152	-1.24368	1.24368	-2.98173	112
Charmantier et al.	2004	Journal of Evolutionary Biology	17:732-743	68	Parus caeruleus	V	L	1999	5	9	1	1	3	1	1	1	1	N	chick tarsus length	MO	survival (recruitment to the breeding population)	S	linear	230		0.211056	0.205738	0.2891	-0.0187873	0.108328	0.9355	11.234	11.234	12.4776	112
Charmantier et al.	2004	Journal of Evolutionary Biology	17:732-743	68	Parus caeruleus	V	L	2000	5	10	1	1	3	1	1	1	1	N	chick tarsus length	MO	survival (recruitment to the breeding population)	S	linear	475		-0.0304367	0.196477	0.756	-0.12021	0.126545	0.2655	-0.253195	0.253195	-11.4872	112
Charmantier et al.	2004	Journal of Evolutionary Biology	17:732-743	68	Parus caeruleus	V	L	1991	6	1	1	1	3	2	1	1	1	N	chick weight	MO	survival (recruitment to the breeding population)	S	linear	143		0.0658091	0.433308	0.9045	-0.115985	0.253818	0.6848	0.567394	0.567394		113
Charmantier et al.	2004	Journal of Evolutionary Biology	17:732-743	68	Parus caeruleus	V	L	1992	6	2	1	1	3	2	1	1	1	N	chick weight	MO	survival (recruitment to the breeding population)	S	linear	237		0.471961	0.444492	0.2753	-0.123628	0.34919	0.9459	3.81759	3.81759	3.25019	113
Charmantier et al.	2004	Journal of Evolutionary Biology	17:732-743	68	Parus caeruleus	V	L	1993	6	3	1	1	3	2	1	1	1	N	chick weight	MO	survival (recruitment to the breeding population)	S	linear	205		0.456244	0.306936	0.0732	-0.2271	0.166287	0.2309	2.009	2.009	-1.80859	113
Charmantier et al.	2004	Journal of Evolutionary Biology	17:732-743	68	Parus caeruleus	V	L	1996	6	6	1	1	3	2	1	1	1	N	chick weight	MO	survival (recruitment to the breeding population)	S	linear	362		0.411467	0.156254	0.0208	-0.0686986	0.0928998	0.4748	5.98945	5.98945	3.98045	113
Charmantier et al.	2004	Journal of Evolutionary Biology	17:732-743	68	Parus caeruleus	V	L	1999	6	9	1	1	3	2	1	1	1	N	chick weight	MO	survival (recruitment to the breeding population)	S	linear	230		-0.0224901	0.230842	0.9205	-0.192144	0.153547	0.4306	-0.117048	0.117048	-6.1065	113
Charmantier et al.	2004	Journal of Evolutionary Biology	17:732-743	68	Parus caeruleus	V	L	2000	6	10	1	1	3	2	1	1	1	N	chick weight	MO	survival (recruitment to the breeding population)	S	linear	475		0.443829	0.203491	0.0286	-0.050889	0.130302	0.8204	8.72151	8.72151	8.83856	113
Bouteiller-Reuter and Perrin	2005	Journal of Evolutionary Biology	18:290-300	70	Crocidura russula	V	L	1999	1	1	1	1	1	1	2	1	1	N	body mass	MO	viability selection	S	linear	71		0.12	0.07	0.06	-0.23	0.09	0.012	0.521739	0.521739		114
Bouteiller-Reuter and Perrin	2005	Journal of Evolutionary Biology	18:290-300	70	Crocidura russula	V	L	2000	1	2	1	1	1	1	2	1	1	N	body mass	MO	viability selection	S	linear	64		0.04	0.3	0.888	-0.17	0.09	0.049	0.235294	0.235294	-0.286445	114
Bouteiller-Reuter and Perrin	2005	Journal of Evolutionary Biology	18:290-300	70	Crocidura russula	V	L	2001	1	3	1	1	1	1	2	1	1	N	body mass	MO	viability selection	S	linear	76		0.09	0.21	0.681	-0.22	0.06	< 0.001	0.409091	0.409091	0.173797	114
Bouteiller-Reuter and Perrin	2005	Journal of Evolutionary Biology	18:290-300	70	Crocidura russula	V	L	1999	2	1	1	1	1	1	2	1	2	S	body mass	MO	sexual selection	M	linear	56		0.41	0.15	0.008	-0.13	0.23	0.581	3.15385	3.15385		115
Bouteiller-Reuter and Perrin	2005	Journal of Evolutionary Biology	18:290-300	70	Crocidura russula	V	L	2000	2	2	1	1	1	1	2	1	2	S	body mass	MO	sexual selection	M	linear	46		0.37	0.18	0.05	-0.25	0.29	0.402	1.48	1.48	-1.67385	115
Bouteiller-Reuter and Perrin	2005	Journal of Evolutionary Biology	18:290-300	70	Crocidura russula	V	L	2001	3	3	1	1	1	1	2	1	3	N	body mass	MO	fecundity selection	F	linear	28		-0.03	0.16	0.874	-0.2	0.25	0.421	-0.15	0.15		116
Bouteiller-Reuter and Perrin	2005	Journal of Evolutionary Biology	18:290-300	70	Crocidura russula	V	L	2000	4	2	1	1	1	1	2	1	4	N	body mass	MO	global selection	T	linear	46		0.42	0.18	0.022	-0.07	0.29	0.793	6	6		117
Bouteiller-Reuter and Perrin	2005	Journal of Evolutionary Biology	18:290-300	70	Crocidura russula	V	L	2001	4	3	1	1	1	1	2	1	4	N	body mass	MO	global selection	T	linear	68		0.33	0.18	0.036	-0.15	0.27	0.574	2.2	2.2	-3.8	117
Bouteiller-Reuter and Perrin	2005	Journal of Evolutionary Biology	18:290-300	70	Crocidura russula	V	L	1999	5	1	1	1	1	1	1	1	1	N	body mass	MO	viability selection	S	linear	76		0.01	0.06	0.95	-0.24	0.08	0.005	0.0416667	0.0416667		118
Bouteiller-Reuter and Perrin	2005	Journal of Evolutionary Biology	18:290-300	70	Crocidura russula	V	L	2001	5	3	1	1	1	1	1	1	1	N	body mass	MO	viability selection	S	linear	65		0.03	0.22	0.896	-0.13	0.1	0.04	0.230769	0.230769	0.189103	118
Bouteiller-Reuter and Perrin	2005	Journal of Evolutionary Biology	18:290-300	70	Crocidura russula	V	L	2000	6	2	1	1	1	1	1	1	2	S	body mass	MO	sexual selection	M	linear	46		0.64	0.23	0.007	-0.09	0.33	0.793	7.11111	7.11111		119
Bouteiller-Reuter and Perrin	2005	Journal of Evolutionary Biology	18:290-300	70	Crocidura russula	V	L	2001	6	3	1	1	1	1	1	1	2	S	body mass	MO	sexual selection	M	linear	67		0.71	0.13	< 0.001	-0.03	0.13	0.802	23.6667	23.6667	16.5556	119
Bouteiller-Reuter and Perrin	2005	Journal of Evolutionary Biology	18:290-300	70	Crocidura russula	V	L	1999	7	1	1	1	1	1	1	1	3	N	body mass	MO	fecundity selection	F	linear	23		-0.05	0.16	0.76	-0.13	0.27	0.64	-0.384615	0.384615		120
Bouteiller-Reuter and Perrin	2005	Journal of Evolutionary Biology	18:290-300	70	Crocidura russula	V	L	2000	7	2	1	1	1	1	1	1	3	N	body mass	MO	fecundity selection	F	linear	18		0.11	0.12	0.406	-0.29	0.21	0.197	0.37931	0.37931	0.763926	120
Bouteiller-Reuter and Perrin	2005	Journal of Evolutionary Biology	18:290-300	70	Crocidura russula	V	L	2001	7	3	1	1	1	1	1	1	3	N	body mass	MO	fecundity selection	F	linear	24		0.07	0.12	0.573	-0.02	0.17	0.891	3.5	3.5	3.12069	120
Bouteiller-Reuter and Perrin	2005	Journal of Evolutionary Biology	18:290-300	70	Crocidura russula	V	L	2000	8	2	1	1	1	1	1	1	4	N	body mass	MO	global selection	T	linear	46		0.64	0.32	0.008	-0.08	0.34	0.821	8	8		121
Clegg et al.	2008	Evolution	62(9):2393-2410	77	Zosterops lateralis chlorocephalus	V	L	2000	2	1	1	1	1	2	1	1	1	N	tail	MO	survival	S	linear			0.07	0.06	ns	-0.05	0.08	ns	1.4	1.4		122
Clegg et al.	2008	Evolution	62(9):2393-2410	77	Zosterops lateralis chlorocephalus	V	L	2001	2	2	1	1	1	2	1	1	1	N	tail	MO	survival	S	linear			-0.32	0.2	ns	-0.01	0.16	ns	-32	32	-33.4	122
Clegg et al.	2008	Evolution	62(9):2393-2410	77	Zosterops lateralis chlorocephalus	V	L	2000	3	1	1	1	1	3	1	1	1	N	tarsus	MO	survival	S	linear			0.03	0.07	ns	-0.05	0.09	ns	0.6	0.6		123
Clegg et al.	2008	Evolution	62(9):2393-2410	77	Zosterops lateralis chlorocephalus	V	L	2002	4	3	1	1	1	4	1	1	1	N	cull	MO	survival	S	linear			-0.11	0.1	ns	-0.15	0.13	ns	-0.733333	0.733333		124
Clegg et al.	2008	Evolution	62(9):2393-2410	77	Zosterops lateralis chlorocephalus	V	L	2002	5	3	1	1	1	5	1	1	1	N	culd	MO	survival	S	linear			-0.1	0.1	ns	-0.07	0.1	ns	-1.42857	1.42857		125
Clegg et al.	2008	Evolution	62(9):2393-2410	77	Zosterops lateralis chlorocephalus	V	L	2000	6	1	1	1	1	6	1	1	1	N	culw	MO	survival	S	linear			0.16	0.08	<0.05	-0.22	0.1	<0.05	0.727273	0.727273		126
Clegg et al.	2008	Evolution	62(9):2393-2410	77	Zosterops lateralis chlorocephalus	V	L	2001	6	2	1	1	1	6	1	1	1	N	culw	MO	survival	S	linear			0.15	0.19	ns	-0.28	0.25	ns	0.535714	0.535714	-0.191558	126
Clegg et al.	2008	Evolution	62(9):2393-2410	77	Zosterops lateralis chlorocephalus	V	L	2002	7	3	1	1	1	7	1	1	1	N	pc1	PC	survival	S	linear			-0.04	0.08	ns	-0.04	0.15	ns	-1	1		127
Clegg et al.	2008	Evolution	62(9):2393-2410	77	Zosterops lateralis chlorocephalus	V	L	2000	8	1	1	1	1	8	1	1	1	N	pc2	PC	survival	S	linear			-0.04	0.06	ns	-0.05	0.08	ns	-0.8	0.8		128
Clegg et al.	2008	Evolution	62(9):2393-2410	77	Zosterops lateralis chlorocephalus	V	L	2001	9	2	1	1	1	9	1	1	1	N	pc3	PC	survival	S	linear			-0.13	0.16	ns	-0.12	0.28	ns	-1.08333	1.08333		129
Clegg et al.	2008	Evolution	62(9):2393-2410	77	Zosterops lateralis chlorocephalus	V	L	2002	10	3	1	1	1	1	1	2	1	N	wing	MO	survival	S	linear			0.03	0.07	ns	-0.11	0.09	ns	0.272727	0.272727		130
Clegg et al.	2008	Evolution	62(9):2393-2410	77	Zosterops lateralis chlorocephalus	V	L	2003	10	4	1	1	1	1	1	2	1	N	wing	MO	survival	S	linear			-0.06	0.07	ns	-0.08	0.07	ns	-0.75	0.75	-1.02273	130
Clegg et al.	2008	Evolution	62(9):2393-2410	77	Zosterops lateralis chlorocephalus	V	L	2000	11	1	1	1	1	2	1	2	1	N	tail	MO	survival	S	linear			-0.06	0.05	ns	-0.27	0.08	<0.01	-0.222222	0.222222		131
Clegg et al.	2008	Evolution	62(9):2393-2410	77	Zosterops lateralis chlorocephalus	V	L	2000	12	1	1	1	1	3	1	2	1	N	tarsus	MO	survival	S	linear			-0.11	0.05	<0.05	-0.05	0.07	ns	-2.2	2.2		132
Clegg et al.	2008	Evolution	62(9):2393-2410	77	Zosterops lateralis chlorocephalus	V	L	2001	12	2	1	1	1	3	1	2	1	N	tarsus	MO	survival	S	linear			-0.05	0.06	ns	-0.11	0.09	ns	-0.454545	0.454545	1.74545	132
Clegg et al.	2008	Evolution	62(9):2393-2410	77	Zosterops lateralis chlorocephalus	V	L	2002	12	3	1	1	1	3	1	2	1	N	tarsus	MO	survival	S	linear			-0.05	0.08	ns	-0.05	0.12	ns	-1	1	-0.545455	132
Clegg et al.	2008	Evolution	62(9):2393-2410	77	Zosterops lateralis chlorocephalus	V	L	2000	13	1	1	1	1	4	1	2	1	N	cull	MO	survival	S	linear			0.18	0.06	<0.01	-0.05	0.07	ns	3.6	3.6		133
Clegg et al.	2008	Evolution	62(9):2393-2410	77	Zosterops lateralis chlorocephalus	V	L	2001	13	2	1	1	1	4	1	2	1	N	cull	MO	survival	S	linear			0.06	0.06	ns	-0.02	0.08	ns	3	3	-0.6	133
Clegg et al.	2008	Evolution	62(9):2393-2410	77	Zosterops lateralis chlorocephalus	V	L	2003	13	4	1	1	1	4	1	2	1	N	cull	MO	survival	S	linear			0.16	0.07	<0.05	-0.06	0.09	ns	2.66667	2.66667	-0.333333	133
Clegg et al.	2008	Evolution	62(9):2393-2410	77	Zosterops lateralis chlorocephalus	V	L	2003	14	4	1	1	1	5	1	2	1	N	culd	MO	survival	S	linear			0.02	0.07	ns	-0.05	0.07	ns	0.4	0.4		134
Clegg et al.	2008	Evolution	62(9):2393-2410	77	Zosterops lateralis chlorocephalus	V	L	2000	15	1	1	1	1	6	1	2	1	N	culw	MO	survival	S	linear			0.07	0.06	ns	-0.2	0.08	<0.05	0.35	0.35		135
Clegg et al.	2008	Evolution	62(9):2393-2410	77	Zosterops lateralis chlorocephalus	V	L	2001	15	2	1	1	1	6	1	2	1	N	culw	MO	survival	S	linear			0.06	0.06	ns	-0.08	0.09	ns	0.75	0.75	0.4	135
Clegg et al.	2008	Evolution	62(9):2393-2410	77	Zosterops lateralis chlorocephalus	V	L	2002	15	3	1	1	1	6	1	2	1	N	culw	MO	survival	S	linear			0.09	0.08	ns	-0.01	0.12	ns	9	9	8.25	135
Clegg et al.	2008	Evolution	62(9):2393-2410	77	Zosterops lateralis chlorocephalus	V	L	2000	16	1	1	1	1	7	1	2	1	N	pc1	PC	survival	S	linear			0.09	0.05	<0.10	-0.1	0.07	ns	0.9	0.9		136
Clegg et al.	2008	Evolution	62(9):2393-2410	77	Zosterops lateralis chlorocephalus	V	L	2002	16	3	1	1	1	7	1	2	1	N	pc1	PC	survival	S	linear			0.07	0.07	ns	-0.2	0.09	<0.05	0.35	0.35	-0.55	136
Clegg et al.	2008	Evolution	62(9):2393-2410	77	Zosterops lateralis chlorocephalus	V	L	2000	17	1	1	1	1	8	1	2	1	N	pc2	PC	survival	S	linear			-0.03	0.05	ns	-0.18	0.08	<0.05	-0.166667	0.166667		137
Clegg et al.	2008	Evolution	62(9):2393-2410	77	Zosterops lateralis chlorocephalus	V	L	2001	17	2	1	1	1	8	1	2	1	N	pc2	PC	survival	S	linear			-0.01	0.05	ns	-0.12	0.08	ns	-0.0833333	0.0833333	0.0833333	137
Clegg et al.	2008	Evolution	62(9):2393-2410	77	Zosterops lateralis chlorocephalus	V	L	2001	18	2	1	1	1	9	1	2	1	N	pc3	PC	survival	S	linear			0.05	0.05	ns	-0.02	0.07	ns	2.5	2.5		138
Clegg et al.	2008	Evolution	62(9):2393-2410	77	Zosterops lateralis chlorocephalus	V	L	2003	18	4	1	1	1	9	1	2	1	N	pc3	PC	survival	S	linear			-0.01	0.06	ns	-0.12	0.06	<0.10	-0.0833333	0.0833333	-2.58333	138

## Sheet: theta_data_trimmed
replicate	d
1	-1.16364
1	0.548333
1	1.01658
2	-1.34865
2	1.67842
2	2.12691
3	-1.09406
4	-3.12442
4	0.451278
5	-0.0293388
5	0.0396496
6	-2.39394
6	-0.340426
6	-0.165501
6	0.985587
6	2.68817
6	2.74808
6	3.63636
7	-2
7	-0.441558
7	-0.372727
7	1.2381
7	1.76667
8	-0.487782
9	-4.27658
9	-3.28616
9	-1.59355
9	-1.39526
9	-0.561414
9	-0.346028
9	-0.111686
9	0.115995
9	0.142674
9	1.17495
9	1.41533
9	1.57365
9	1.92835
9	2.08563
9	2.66027
10	-1.57628
10	-0.444747
10	-0.422653
10	-0.404229
10	-0.145604
10	0.103603
10	0.255278
10	0.284751
10	0.410784
10	0.477241
10	0.499246
11	-7.15545
11	-1.42336
11	-0.562185
11	-0.514771
11	-0.125286
11	0.946453
11	0.968207
11	9.26285
12	-5.30877
12	-1.34887
12	-1.32063
12	-0.641983
12	-0.38547
12	-0.370671
12	2.75397
12	6.03157
13	-0.685844
13	-0.226433
13	0.575958
13	0.602334
14	-0.943821
14	-0.0863588
14	-0.0861896
14	0.55767
14	0.81024
15	-0.632425
15	-0.539838
15	-0.521602
15	0.0355342
15	0.102992
15	0.744175
15	0.764895
15	0.804424
16	-1.27999
16	-0.673208
16	-0.443279
16	0.183937
16	0.31191
16	1.21273
18	-2.34615
20	-11.4248
22	-1.66667
22	0.166667
24	-11.5
25	-3.25
25	0.25
28	-0.25641
29	-1.44444
30	12.5
32	-1.53571
32	-0.0357143
34	0.353846
35	10
36	-0.897143
36	2.35714
37	1.57692
39	-1.66667
39	2.54167
40	-1.03333
40	3.33333
40	5.5
41	-2.47143
42	-10.7115
42	-4.52778
42	-2.10057
42	0.345813
42	6.57265
43	-2.09617
43	0.132428
44	4.65702
45	0.706588
46	0.905226
48	2.94696
51	2.5
52	0
61	2.8278
62	-0.695556
64	-26.956
65	-4.25203
66	-0.10049
68	2.96481
70	-5.24032
70	3.04071
71	-0.927536
71	-0.798851
75	-7.83333
76	-0.677358
77	1.05983
79	0.699074
81	0.669565
82	-0.105763
83	1.8155
88	0.00723654
89	-16.379
90	-1.62857
91	-1.66667
93	-1.32967
94	-1.10552
94	0.333202
94	0.377296
94	1.82348
96	0.264698
99	-4.53333
99	-1.90385
99	-1.66667
99	-1
99	-0.6
99	-0.05
99	0
99	0.333333
99	0.6
99	0.666667
99	1
99	1
99	1.15385
99	1.33333
99	1.75
99	4.16667
100	-5
100	-3.16667
100	-2.5
100	-1.875
100	-1.75
100	-1.625
100	0.25
100	1
100	1.66667
100	3
100	5
100	6
103	-0.219614
103	1.86681
104	-13.6478
108	2.27967
109	-3.47765
109	0.157499
109	0.74998
109	1.87079
109	3.02068
110	-1.69356
110	-0.73546
110	2.56568
110	4.49829
111	-1.84698
111	0.319984
111	1.10623
111	2.18056
112	-11.4872
112	-2.98173
112	-0.595676
112	3.45215
112	12.4776
113	-6.1065
113	-1.80859
113	3.25019
113	3.98045
113	8.83856
114	-0.286445
114	0.173797
115	-1.67385
117	-3.8
118	0.189103
119	16.5556
120	0.763926
120	3.12069
122	-33.4
126	-0.191558
130	-1.02273
132	-0.545455
132	1.74545
133	-0.6
133	-0.333333
135	0.4
135	8.25
136	-0.55
137	0.0833333
138	-2.58333

## Sheet: heritability
StudyID	H	E	Mean	Ie	Type	Scale	Organism
1	0.0006	0	19.62	0	Size	Linear	Bird
2	0.001	0.0012	90.7	1.19	Size	Linear	Fish
3	0.0011	0.00026	19.55	0.238	Size	Linear	Bird
4	0.002	0.104	1.35	52.022	Size	Count	Plant
5	0.004	0.001	2.598	0.257	Size	Linear	Insect
6	0.005	0.01	17.678	2.061	Size	Transformed	Plant
7	0.0056	1.66	NA	294.769	Size	Weight	Plant
8	0.006	0.061	19.638	10.107	Size	Linear	Plant
9	0.01	0.121	2.337	12.523	Size	Weight	Plant
10	0.01	0.22	7.07	21.787	Size	Linear	Plant
11	0.01	0.003	3.9	0.275	Size	Weight	Mammal
12	0.01	0.006	49	0.583	Size	Weight	Mammal
13	0.01	7.3e-05	58.3	0.0073	Size	Weight	Mammal
14	0.01	0.00041	58.8	0.041	Size	Weight	Mammal
15	0.011	0.9	0.18	80.918	Size	Weight	Plant
16	0.013	0.0016	13.75	0.12	Size	Linear	Bird
17	0.014	0.013	56.3	0.907	Size	Linear	Fish
18	0.02	0.0021	13.69	0.107	Size	Linear	Bird
19	0.02	0.0067	0.18	0.329	Size	Linear	Insect
20	0.02	0.0018	5.01	0.086	Size	Linear	Insect
21	0.02	0.044	82.38	2.161	Size	Weight	Insect
22	0.029	0.017	0.649	0.566	Size	Area	Insect
23	0.03	0.0029	0.02	0.094	Size	Area	Insect
24	0.03	0.762	3.24	24.641	Size	Count	Plant
25	0.03	0.00069	36	0.022	Size	Linear	Plant
26	0.032	0.01	15.876	0.288	Size	Count	Herp
27	0.032	0	27	0	Size	Linear	Plant
28	0.032	0.002	18.92	0.059	Size	Count	Herp
29	0.033	0.441	1.614	12.92	Size	Count	Plant
30	0.033	0.48	27.33	13.978	Size	Linear	Plant
31	0.034	0.053	44.34	1.509	Size	Linear	Plant
32	0.035	0.245	9.69	6.667	Size	Linear	Plant
33	0.038	0.08	0.144	2.048	Size	Linear	Plant
34	0.038	0.021	58.7	0.541	Size	Linear	Fish
35	0.04	0.516	21.67	12.373	Size	Weight	Insect
36	0.042	2.6	0.5	59.305	Size	Weight	Plant
37	0.044	0.118	7.79	2.556	Size	Linear	Plant
38	0.044	0.566	NA	12.287	Size	Weight	Plant
39	0.046	0.006	20.159	0.127	Size	Count	Herp
40	0.049	0.106	4.1	2.063	Size	Count	Plant
41	0.05	0.104	9.2	1.97	Size	Linear	Plant
42	0.05	0.513	0.116	9.743	Size	Weight	Mammal
43	0.052	32.28	2.55	588.487	Size	Weight	Insect
44	0.057	0.031	0.705	0.506	Size	Area	Insect
45	0.057	0.0026	80.8	0.043	Size	Linear	Bird
46	0.06	4.845	10.29	75.904	Size	Count	Plant
47	0.064	2.67	1.788	39.048	Size	Linear	Plant
48	0.065	5.7	1.52	81.992	Size	Weight	Plant
49	0.07	0.0066	0.82	0.087	Size	Linear	Insect
50	0.07	1.871	NA	24.863	Size	Linear	Insect
51	0.07	0.125	17.4	1.659	Size	Linear	Plant
52	0.07	0.023	19.7	0.299	Size	Weight	Mammal
53	0.07	0.383	5.36	5.082	Size	Weight	Plant
54	0.072	13.734	2.86	177.015	Size	Weight	Plant
55	0.073	0.011	15.879	0.136	Size	Count	Herp
56	0.073	0.463	5.69	5.869	Size	Linear	Plant
57	0.074	0.035	0.161	0.429	Size	Linear	Insect
58	0.075	6.8	0.29	83.867	Size	Weight	Plant
59	0.075	0.48	2.14	5.925	Size	Weight	Mammal
60	0.075	0.017	1.042	0.213	Size	Linear	Insect
61	0.078	0.08	16.066	0.945	Size	Linear	Bird
62	0.08	0.043	131.49	0.49	Size	Linear	Mammal
63	0.08	0.11	NA	1.265	Size	Linear	Plant
64	0.08	0.0077	2.86	0.089	Size	Linear	Insect
65	0.084	0.034	9.42	0.369	Size	Weight	Bird
66	0.086	0.0089	8.21	0.095	Size	Linear	Bird
67	0.088	1.135	42.752	11.766	Size	Weight	Insect
68	0.09	0.12	NA	1.213	Size	Linear	Plant
69	0.09	0.026	20.021	0.267	Size	Linear	Bird
70	0.094	33.025	0.52	318.306	Size	Linear	Plant
71	0.094	0.117	129.3	1.124	Size	Linear	Fish
72	0.098	1.23	3.16	11.295	Size	Linear	Plant
73	0.1	0.72	NA	6.48	Size	Area	Plant
74	0.1	0.01	144.7	0.094	Size	Linear	Mammal
75	0.1	0.0066	0.66	0.059	Size	Linear	Insect
76	0.1	0.01	82.06	0.086	Size	Linear	Bird
77	0.1	0.324	5.66	2.916	Size	Linear	Plant
78	0.107	0.46	10.27	3.843	Size	Linear	Plant
79	0.107	1.682	9.233	14.039	Size	Linear	Plant
80	0.108	0.066	0.665	0.549	Size	Area	Insect
81	0.109	0.87	0.834	7.116	Size	Linear	Plant
82	0.11	0.029	55.54	0.236	Size	Linear	Mammal
83	0.11	0.31	NA	2.508	Size	Linear	Plant
84	0.11	0.92	29.026	7.441	Size	Linear	Plant
85	0.11	0.29	44.37	2.346	Size	Weight	Mammal
86	0.115	0.012	18.772	0.096	Size	Count	Herp
87	0.12	0.299	7.71	2.194	Size	Linear	Plant
88	0.12	0.259	20.6	1.901	Size	Linear	Mammal
89	0.12	1.725	11.29	12.647	Size	Linear	Plant
90	0.12	0.524	540.97	3.844	Size	Weight	Insect
91	0.124	0.062	32.85	0.439	Size	Weight	Bird
92	0.126	9.9	0.72	68.671	Size	Weight	Plant
93	0.129	0.012	20.004	0.083	Size	Count	Herp
94	0.13	0.018	0.23	0.124	Size	Linear	Insect
95	0.132	9.7	0.23	63.785	Size	Weight	Plant
96	0.136	9.7	0.29	61.624	Size	Weight	Plant
97	0.138	0.006	78.12	0.037	Size	Linear	Bird
98	0.139	0.038	5.11	0.237	Size	Linear	Fish
99	0.14	0.077	1647	0.471	Size	Weight	Bird
100	0.147	0.958	29.47	5.562	Size	Linear	Plant
101	0.148	0.016	1.59	0.091	Size	Linear	Insect
102	0.15	0.138	1025.8	0.784	Size	Weight	Bird
103	0.15	0.74	2.58	4.18	Size	Linear	Plant
104	0.152	0.071	5.629	0.396	Size	Linear	Bryozoan
105	0.152	2.207	91.213	12.312	Size	Weight	Insect
106	0.157	0	22.9	0	Size	Linear	Plant
107	0.16	0.123	25.22	0.643	Size	Linear	Plant
108	0.16	0.037	153.41	0.195	Size	Linear	Mammal
109	0.16	0.017	80.41	0.088	Size	Linear	Bird
110	0.16	0.017	1.61	0.087	Size	Linear	Insect
111	0.16	0.02	104.5	0.103	Size	Linear	Bird
112	0.16	0.415	2.3	2.177	Size	Weight	Mammal
113	0.16	0.941	8.81	4.94	Size	Weight	Mammal
114	0.16	0.0046	2.09	0.024	Size	Weight	Plant
115	0.16	1.644	NA	8.629	Size	Weight	Plant
116	0.161	0.238	6.085	1.237	Size	Count	Herp
117	0.164	0.158	0.252	0.807	Size	Linear	Bryozoan
118	0.17	0.034	245.18	0.164	Size	Linear	Mammal
119	0.17	0.01	0.97	0.048	Size	Linear	Insect
120	0.17	0.182	60.17	0.89	Size	Linear	Plant
121	0.17	0.049	24.66	0.241	Size	Linear	Mammal
122	0.17	0.023	0.63	0.11	Size	Linear	Insect
123	0.179	0.077	18.573	0.35	Size	Count	Herp
124	0.18	0.036	120.04	0.162	Size	Linear	Mammal
125	0.18	0.104	71.54	0.473	Size	Linear	Mammal
126	0.18	0.038	239.06	0.173	Size	Linear	Mammal
127	0.18	1.683	1.85	7.667	Size	Linear	Plant
128	0.18	0.0035	39.2	0.016	Size	Linear	Plant
129	0.183	18.882	15.22	84.297	Size	Count	Plant
130	0.184	1.452	NA	6.439	Size	Weight	Plant
131	0.186	0.024	8.13	0.106	Size	Linear	Bird
132	0.19	3.333	36.97	14.207	Size	Linear	Plant
133	0.19	0.15	NA	0.639	Size	Linear	Plant
134	0.19	6.36	NA	27.116	Size	Linear	Insect
135	0.19	0.077	31.9	0.326	Size	Linear	Plant
136	0.19	0.121	6.08	0.516	Size	Linear	Insect
137	0.192	1.836	NA	7.727	Size	Weight	Plant
138	0.193	0.687	0.209	2.864	Size	Linear	Bryozoan
139	0.195	0.187	3.669	0.774	Size	Linear	Bryozoan
140	0.197	0.147	0.369	0.599	Size	Linear	Bryozoan
141	0.2	0.016	0.02	0.063	Size	Area	Insect
142	0.2	0.33	NA	1.32	Size	Linear	Plant
143	0.2	0.017	6.63	0.07	Size	Linear	Mammal
144	0.2	0.05	174.46	0.201	Size	Linear	Mammal
145	0.2	0.032	0.895	0.127	Size	Linear	Insect
146	0.2	0.023	0.87	0.091	Size	Linear	Insect
147	0.2	2.136	2.12	8.544	Size	Volume	Arachnid
148	0.2	0.185	49.19	0.74	Size	Weight	Mammal
149	0.2	0.681	516.02	2.723	Size	Weight	Insect
150	0.203	7.919	0.612	31.089	Size	Volume	Insect
151	0.21	0.024	211	0.09	Size	Linear	Mammal
152	0.21	0.161	0.366	0.604	Size	Linear	Insect
153	0.21	0.012	0.93	0.043	Size	Weight	Plant
154	0.213	1.68	21.08	6.207	Size	Area	Plant
155	0.213	1.056	23.04	3.902	Size	Linear	Plant
156	0.22	3.835	6.9	13.598	Size	Count	Plant
157	0.22	0.108	94.02	0.381	Size	Linear	Mammal
158	0.22	0.34	NA	1.205	Size	Linear	Plant
159	0.22	0.0076	1.04	0.027	Size	Linear	Insect
160	0.22	8.573	NA	30.396	Size	Linear	Insect
161	0.22	0.03	NA	0.106	Size	Linear	Insect
162	0.22	0.549	72.27	1.947	Size	Weight	Insect
163	0.22	0.3	5.715	1.062	Size	Count	Herp
164	0.227	0.145	4.335	0.493	Size	Linear	Bryozoan
165	0.229	0.301	120.3	1.015	Size	Linear	Fish
166	0.23	0.812	19.176	2.724	Size	Transformed	Plant
167	0.23	0.432	23.95	1.445	Size	Weight	Mammal
168	0.23	0.27	60.62	0.905	Size	Weight	Mammal
169	0.234	1.498	NA	4.904	Size	Weight	Plant
170	0.235	1.828	NA	5.95	Size	Weight	Plant
171	0.237	0.065	1.408	0.21	Size	Linear	Insect
172	0.237	1.143	NA	3.679	Size	Weight	Plant
173	0.24	3.427	93.5	10.853	Size	Area	Plant
174	0.24	0.175	25.01	0.553	Size	Linear	Plant
175	0.24	0.097	90.41	0.308	Size	Linear	Mammal
176	0.24	0.078	171.8	0.248	Size	Linear	Mammal
177	0.24	0.28	NA	0.887	Size	Linear	Plant
178	0.24	0.98	NA	3.103	Size	Linear	Plant
179	0.24	0.023	0.995	0.071	Size	Linear	Insect
180	0.24	0.354	19.16	1.121	Size	Weight	Mammal
181	0.25	0.084	160.3	0.253	Size	Linear	Mammal
182	0.25	0.068	55.51	0.203	Size	Linear	Mammal
183	0.25	0.051	170.56	0.154	Size	Linear	Mammal
184	0.25	0.016	479.93	0.048	Size	Linear	Bird
185	0.25	0.578	26.46	1.733	Size	Weight	Mammal
186	0.25	0.723	0.236	2.168	Size	Weight	Herp
187	0.256	0.025	8.21	0.073	Size	Linear	Bird
188	0.26	0.037	256.34	0.106	Size	Linear	Mammal
189	0.26	0.25	NA	0.712	Size	Linear	Plant
190	0.26	1.71	NA	4.867	Size	Linear	Plant
191	0.26	0.066	173.67	0.189	Size	Linear	Mammal
192	0.26	0.192	0.372	0.548	Size	Linear	Insect
193	0.26	0.341	711.9	0.972	Size	Weight	Bird
194	0.261	0.351	81.1	0.993	Size	Linear	Fish
195	0.261	1.585	NA	4.488	Size	Weight	Plant
196	0.262	7.579	18.577	21.349	Size	Count	Plant
197	0.262	13.104	1.724	36.912	Size	Linear	Plant
198	0.262	1.994	NA	5.616	Size	Weight	Plant
199	0.267	0.872	6.03	2.395	Size	Linear	Plant
200	0.267	2.283	20.237	6.268	Size	Linear	Plant
201	0.267	0.245	9.54	0.672	Size	Weight	Bird
202	0.27	0.089	67.94	0.242	Size	Linear	Mammal
203	0.27	0.601	10.89	1.625	Size	Linear	Plant
204	0.27	0.48	NA	1.298	Size	Linear	Plant
205	0.27	2.113	9.68	5.713	Size	Linear	Plant
206	0.27	0.972	2.22	2.629	Size	Weight	Mammal
207	0.27	0.814	13.62	2.2	Size	Weight	Insect
208	0.27	0.148	272.1	0.4	Size	Weight	Bird
209	0.274	2.866	9.317	7.595	Size	Linear	Plant
210	0.276	0.317	106.4	0.831	Size	Linear	Fish
211	0.276	1.852	NA	4.859	Size	Weight	Plant
212	0.28	0.016	0.03	0.041	Size	Area	Insect
213	0.28	0.49	NA	1.26	Size	Linear	Plant
214	0.28	0.021	0.29	0.055	Size	Linear	Insect
215	0.28	0.146	5.65	0.375	Size	Linear	Insect
216	0.28	1.976	4.98	5.081	Size	Linear	Plant
217	0.28	4.719	2.85	12.134	Size	Linear	Plant
218	0.28	0.782	0.113	2.01	Size	Weight	Mammal
219	0.28	0.044	18.7	0.113	Size	Weight	Mammal
220	0.282	0.071	0.84	0.181	Size	Linear	Bryozoan
221	0.283	0.215	52.438	0.545	Size	Weight	Mammal
222	0.29	0.193	3.61	0.472	Size	Linear	Plant
223	0.29	0.05	252.82	0.122	Size	Linear	Mammal
224	0.29	8.632	NA	21.133	Size	Linear	Insect
225	0.29	0.073	24.31	0.178	Size	Linear	Mammal
226	0.292	0.086	1.994	0.208	Size	Linear	Insect
227	0.293	0.09	31.9	0.217	Size	Weight	Bird
228	0.296	0.97	NA	2.308	Size	Weight	Plant
229	0.297	0.988	1.59	2.339	Size	Linear	Plant
230	0.3	14.977	50.9	34.947	Size	Linear	Plant
231	0.3	0.115	103.7	0.268	Size	Linear	Mammal
232	0.3	0.063	125.4	0.147	Size	Linear	Mammal
233	0.3	0.31	NA	0.723	Size	Linear	Plant
234	0.3	0.017	6.38	0.041	Size	Linear	Mammal
235	0.3	0.023	1.075	0.054	Size	Linear	Insect
236	0.3	0.017	0.71	0.04	Size	Linear	Insect
237	0.3	0.022	0.665	0.05	Size	Linear	Insect
238	0.3	0.123	1.2	0.286	Size	Linear	Herp
239	0.3	0.251	553.61	0.586	Size	Weight	Insect
240	0.3	2.769	91.11	6.461	Size	Weight	Insect
241	0.3	2.869	4.09	6.695	Size	Weight	Plant
242	0.303	0.102	18.745	0.235	Size	Count	Herp
243	0.305	0.256	0.684	0.584	Size	Linear	Bryozoan
244	0.306	0.226	5.292	0.513	Size	Linear	Bryozoan
245	0.308	0.72	22.99	1.617	Size	Linear	Plant
246	0.31	0.04	146.15	0.09	Size	Linear	Mammal
247	0.31	0.055	144.49	0.122	Size	Linear	Mammal
248	0.31	0.066	118.36	0.147	Size	Linear	Mammal
249	0.31	0.03	NA	0.067	Size	Linear	Insect
250	0.31	0.03	442.9	0.067	Size	Linear	Bird
251	0.31	0.81	14.66	1.803	Size	Weight	Insect
252	0.31	0.297	1720	0.661	Size	Weight	Bird
253	0.311	0.623	17.802	1.378	Size	Transformed	Plant
254	0.312	0.053	19.62	0.117	Size	Linear	Bird
255	0.313	1.677	8.819	3.68	Size	Weight	Insect
256	0.313	0.439	16.326	0.964	Size	Transformed	Plant
257	0.314	2.938	NA	6.418	Size	Weight	Plant
258	0.32	0.078	126	0.167	Size	Linear	Mammal
259	0.32	0.05	237.27	0.107	Size	Linear	Mammal
260	0.32	0.074	120.48	0.158	Size	Linear	Mammal
261	0.32	1.46	NA	3.103	Size	Linear	Plant
262	0.32	16.201	NA	34.426	Size	Linear	Insect
263	0.32	0.203	64.77	0.43	Size	Weight	Mammal
264	0.32	0.383	1025.8	0.814	Size	Weight	Bird
265	0.322	0.06	14.16	0.126	Size	Linear	Bird
266	0.325	3.301	0.541	6.857	Size	Linear	Plant
267	0.326	1.7	NA	3.516	Size	Weight	Plant
268	0.327	0.014	80.8	0.029	Size	Linear	Bird
269	0.329	2.281	NA	4.653	Size	Weight	Mammal
270	0.33	0.891	6.89	1.809	Size	Linear	Plant
271	0.33	0.012	0.41	0.025	Size	Linear	Insect
272	0.33	0.17	310.5	0.345	Size	Weight	Bird
273	0.333	0.035	8.202	0.07	Size	Linear	Bird
274	0.336	0.354	14.47	0.7	Size	Weight	Bird
275	0.339	0.065	20.486	0.126	Size	Count	Herp
276	0.34	0.231	81.9	0.448	Size	Linear	Mammal
277	0.34	0.108	67.61	0.21	Size	Linear	Mammal
278	0.34	0.152	79.51	0.295	Size	Linear	Mammal
279	0.34	0.983	18.41	1.907	Size	Linear	Plant
280	0.34	0.047	1.464	0.09	Size	Linear	Bryozoan
281	0.343	0.054	19.605	0.103	Size	Linear	Bird
282	0.347	0.348	2.69	0.654	Size	Linear	Herp
283	0.349	0.451	10.65	0.842	Size	Weight	Bird
284	0.35	0.052	188.11	0.097	Size	Linear	Mammal
285	0.35	0.084	172.5	0.156	Size	Linear	Mammal
286	0.35	0.821	11.29	1.524	Size	Linear	Plant
287	0.35	0.014	8.82	0.027	Size	Linear	Mammal
288	0.351	4.227	NA	7.816	Size	Weight	Plant
289	0.353	0.117	31.936	0.214	Size	Weight	Bird
290	0.359	0.638	9.02	1.14	Size	Count	Plant
291	0.36	0.13	70.86	0.232	Size	Linear	Mammal
292	0.36	1.166	5.69	2.074	Size	Linear	Plant
293	0.36	0.036	1.005	0.064	Size	Linear	Insect
294	0.362	0.027	77.999	0.047	Size	Linear	Bird
295	0.365	0.166	67.735	0.288	Size	Weight	Mammal
296	0.369	0.359	0.067	0.613	Size	Area	Insect
297	0.37	0.041	19.08	0.07	Size	Linear	Bird
298	0.37	0.025	1.005	0.043	Size	Linear	Insect
299	0.37	0.117	2.876	0.2	Size	Linear	Insect
300	0.374	0.203	0.326	0.339	Size	Linear	Insect
301	0.374	4.537	NA	7.594	Size	Weight	Plant
302	0.375	3.233	NA	5.388	Size	Weight	Plant
303	0.376	1.68	24.2	2.787	Size	Linear	Plant
304	0.376	4.526	5.676	7.511	Size	Weight	Insect
305	0.378	0.061	3.26	0.101	Size	Linear	Bird
306	0.38	0.02	1.725	0.033	Size	Linear	Insect
307	0.382	0.029	23.27	0.047	Size	Linear	Bird
308	0.39	0.062	112	0.096	Size	Linear	Mammal
309	0.39	0.097	158.33	0.152	Size	Linear	Mammal
310	0.39	0.272	84.05	0.425	Size	Linear	Mammal
311	0.39	0.138	84.79	0.215	Size	Linear	Mammal
312	0.39	0.41	54.47	0.641	Size	Linear	Mammal
313	0.39	0.015	15.61	0.023	Size	Linear	Mammal
314	0.39	5.306	11.3	8.299	Size	Linear	Mammal
315	0.39	0.755	55.4	1.18	Size	Linear	Bird
316	0.392	0.687	10.52	1.066	Size	Linear	Plant
317	0.394	0.03	172.422	0.047	Size	Count	Herp
318	0.396	0.086	4.14	0.131	Size	Linear	Bird
319	0.399	0.064	13.699	0.096	Size	Linear	Bird
320	0.4	0.168	71.16	0.252	Size	Linear	Mammal
321	0.4	0.021	1.71	0.032	Size	Linear	Insect
322	0.4	0.024	0.96	0.036	Size	Linear	Insect
323	0.401	0.161	15.08	0.241	Size	Count	Herp
324	0.403	0.382	8.365	0.565	Size	Count	Insect
325	0.41	0.045	248	0.065	Size	Linear	Mammal
326	0.41	0.03	0.68	0.044	Size	Linear	Insect
327	0.41	5.139	3.97	7.396	Size	Volume	Insect
328	0.41	4.227	3.64	6.082	Size	Weight	Plant
329	0.411	0.038	13.46	0.055	Size	Linear	Bird
330	0.411	201.531	0.28	288.812	Size	Volume	Arachnid
331	0.415	0.893	4.129	1.259	Size	Count	Plant
332	0.419	0.374	0.283	0.518	Size	Linear	Bryozoan
333	0.42	0.068	261.28	0.094	Size	Linear	Mammal
334	0.42	0.059	213.82	0.081	Size	Linear	Mammal
335	0.42	0.033	3.43	0.045	Size	Linear	Mammal
336	0.42	1.214	19.04	1.676	Size	Linear	Plant
337	0.42	2.595	31.55	3.584	Size	Weight	Insect
338	0.422	0.154	1.954	0.211	Size	Linear	Insect
339	0.423	0.019	80.488	0.026	Size	Linear	Bird
340	0.43	0.094	140.64	0.124	Size	Linear	Mammal
341	0.43	0.067	150.8	0.088	Size	Linear	Mammal
342	0.43	0.303	31.15	0.401	Size	Linear	Mammal
343	0.43	13.148	NA	17.429	Size	Linear	Insect
344	0.43	0.091	71.7	0.121	Size	Linear	Bird
345	0.434	0.538	0.299	0.702	Size	Area	Insect
346	0.438	0.03	151.728	0.038	Size	Count	Herp
347	0.44	2.942	NA	3.744	Size	Count	Plant
348	0.44	0.09	145.59	0.114	Size	Linear	Mammal
349	0.44	0.075	177.52	0.095	Size	Linear	Mammal
350	0.44	0.084	160.39	0.107	Size	Linear	Mammal
351	0.44	0.093	65.96	0.118	Size	Linear	Mammal
352	0.44	11.979	NA	15.245	Size	Linear	Insect
353	0.44	0.052	82.16	0.067	Size	Linear	Bird
354	0.44	0.057	82.9	0.072	Size	Linear	Bird
355	0.44	2.877	10.71	3.662	Size	Linear	Plant
356	0.44	10.272	89.95	13.073	Size	Weight	Insect
357	0.449	0.116	90.535	0.142	Size	Count	Herp
358	0.45	0.118	78	0.145	Size	Linear	Mammal
359	0.45	0.08	156.84	0.098	Size	Linear	Mammal
360	0.45	0.45	64.98	0.549	Size	Linear	Mammal
361	0.45	0.35	NA	0.428	Size	Linear	Plant
362	0.45	0.029	9.23	0.036	Size	Linear	Mammal
363	0.45	0.199	14.665	0.242	Size	Count	Herp
364	0.451	7.355	9.388	8.953	Size	Linear	Plant
365	0.452	0.021	156.277	0.025	Size	Count	Herp
366	0.454	0.036	51.42	0.044	Size	Linear	Bird
367	0.456	0.067	19.543	0.08	Size	Linear	Bird
368	0.456	0.767	387.3	0.915	Size	Weight	Insect
369	0.46	0.078	180	0.092	Size	Linear	Mammal
370	0.46	0.049	236.2	0.058	Size	Linear	Mammal
371	0.46	0.038	7.63	0.044	Size	Linear	Mammal
372	0.462	0.54	12.99	0.629	Size	Linear	Plant
373	0.462	1.913	NA	2.227	Size	Weight	Plant
374	0.469	0.424	5.93	0.48	Size	Linear	Plant
375	0.469	0.057	15.9	0.065	Size	Linear	Bird
376	0.469	0.264	9.73	0.299	Size	Linear	Insect
377	0.469	163.265	0.28	184.848	Size	Volume	Arachnid
378	0.47	0.422	70.9	0.476	Size	Linear	Mammal
379	0.47	0.055	13.643	0.062	Size	Linear	Bird
380	0.47	26.309	33.4	29.667	Size	Linear	Mammal
381	0.47	5.665	10.47	6.388	Size	Linear	Plant
382	0.472	3.936	0.707	4.403	Size	Linear	Plant
383	0.474	0.038	2.226	0.042	Size	Linear	Insect
384	0.477	0.042	57.01	0.046	Size	Linear	Bird
385	0.479	0.222	60.589	0.242	Size	Count	Herp
386	0.48	0.061	193.4	0.066	Size	Linear	Mammal
387	0.48	0.167	81.01	0.18	Size	Linear	Mammal
388	0.48	0.084	5.69	0.09	Size	Linear	Insect
389	0.48	0.98	4.88	1.062	Size	Weight	Insect
390	0.482	0.978	19.85	1.051	Size	Linear	Plant
391	0.483	0.058	16.61	0.062	Size	Linear	Bird
392	0.485	0.04	16.32	0.042	Size	Linear	Bird
393	0.488	0.058	2.085	0.061	Size	Linear	Insect
394	0.49	0.064	130.27	0.066	Size	Linear	Mammal
395	0.49	0.122	111.13	0.127	Size	Linear	Mammal
396	0.49	0.452	81.33	0.47	Size	Linear	Mammal
397	0.49	0.076	126.74	0.079	Size	Linear	Mammal
398	0.493	5.396	9.579	5.55	Size	Liner	Plant
399	0.496	0.164	1.756	0.167	Size	Linear	Insect
400	0.498	7.102	0.594	7.162	Size	Linear	Insect
401	0.499	0.126	20.151	0.126	Size	Count	Herp
402	0.5	0.103	150.15	0.103	Size	Linear	Mammal
403	0.5	0.029	11.72	0.029	Size	Linear	Mammal
404	0.5	0.54	88.95	0.54	Size	Linear	Fish
405	0.503	0.243	3.927	0.24	Size	Linear	Insect
406	0.506	0.29	8.18	0.283	Size	Count	Insect
407	0.507	5.789	3.975	5.629	Size	Linear	Plant
408	0.51	0.078	192.15	0.075	Size	Linear	Mammal
409	0.51	0.391	9.58	0.375	Size	Linear	Plant
410	0.51	0.078	1820.3	0.075	Size	Linear	Insect
411	0.511	0.056	2.088	0.053	Size	Linear	Insect
412	0.511	0.041	2.227	0.04	Size	Linear	Insect
413	0.514	0.027	81.45	0.025	Size	Linear	Bird
414	0.517	0.65	9.05	0.606	Size	Count	Insect
415	0.52	0.593	66.03	0.547	Size	Linear	Mammal
416	0.52	0.357	100.36	0.329	Size	Linear	Mammal
417	0.52	0.251	70.49	0.232	Size	Linear	Mammal
418	0.52	0.07	6.29	0.065	Size	Linear	Mammal
419	0.52	0.023	1.775	0.021	Size	Linear	Insect
420	0.523	6.145	NA	5.605	Size	Weight	Plant
421	0.525	0.036	8.156	0.032	Size	Linear	Bird
422	0.529	2.183	2.624	1.943	Size	Transformed	Plant
423	0.53	0.075	131.99	0.067	Size	Linear	Mammal
424	0.53	0.406	69.03	0.36	Size	Linear	Mammal
425	0.53	0.198	135.16	0.176	Size	Linear	Mammal
426	0.53	0.082	81.02	0.072	Size	Linear	Bird
427	0.531	0.063	15.85	0.055	Size	Linear	Bird
428	0.534	0.039	19.54	0.034	Size	Linear	Bird
429	0.537	6.255	9.1	5.393	Size	Weight	Insect
430	0.537	1.75	NA	1.509	Size	Weight	Plant
431	0.539	0.203	23.18	0.174	Size	Linear	Plant
432	0.539	0.065	13.75	0.056	Size	Linear	Bird
433	0.54	0.029	167.52	0.025	Size	Count	Herp
434	0.54	0.042	7.69	0.036	Size	Linear	Mammal
435	0.54	0.143	59.3	0.122	Size	Linear	Bird
436	0.54	0.043	0.955	0.037	Size	Linear	Insect
437	0.54	0.558	NA	0.475	Size	Weight	Insect
438	0.541	0.095	36.94	0.081	Size	Linear	Bird
439	0.542	0.073	8.13	0.061	Size	Linear	Bird
440	0.55	0.843	9.515	0.69	Size	Count	Insect
441	0.556	7.595	7.62	6.065	Size	Weight	Insect
442	0.558	0.321	9.66	0.255	Size	Linear	Insect
443	0.56	0.815	9.82	0.641	Size	Count	Insect
444	0.56	0.949	8.97	0.745	Size	Count	Insect
445	0.56	0.581	81.31	0.457	Size	Linear	Mammal
446	0.56	0.124	104.55	0.097	Size	Linear	Mammal
447	0.565	0.238	16.96	0.184	Size	Linear	Plant
448	0.568	0.125	8.259	0.095	Size	Linear	Insect
449	0.569	0.579	9.357	0.439	Size	Count	Insect
450	0.57	0.37	11.71	0.279	Size	Linear	Plant
451	0.57	0.97	3.94	0.732	Size	Weight	Mammal
452	0.576	1.039	14.049	0.765	Size	Weight	Insect
453	0.58	0.92	9.55	0.666	Size	Count	Insect
454	0.58	0.104	193.87	0.076	Size	Linear	Mammal
455	0.58	0.058	19.15	0.042	Size	Linear	Bird
456	0.585	2.14	231.3	1.518	Size	Weight	Insect
457	0.586	0.066	13.69	0.047	Size	Linear	Bird
458	0.586	140.138	0.34	99.006	Size	Volume	Arachnid
459	0.588	0.154	71.247	0.108	Size	Count	Herp
460	0.59	0.095	149.17	0.066	Size	Linear	Mammal
461	0.59	0.177	69.55	0.123	Size	Linear	Mammal
462	0.59	0.27	84.79	0.187	Size	Linear	Mammal
463	0.59	0.159	107.53	0.111	Size	Linear	Mammal
464	0.59	0.321	6.839	0.223	Size	Linear	Insect
465	0.59	0.045	19.18	0.031	Size	Linear	Bird
466	0.59	0.036	19.02	0.025	Size	Linear	Bird
467	0.59	0.031	277.2	0.021	Size	Linear	Bird
468	0.59	0.069	112.2	0.048	Size	Linear	Bird
469	0.594	0.128	0.172	0.088	Size	Linear	Insect
470	0.598	0.205	42.44	0.138	Size	Volume	Bird
471	0.6	0.084	126.48	0.056	Size	Linear	Mammal
472	0.6	0.467	1686	0.311	Size	Weight	Bird
473	0.602	6.305	4.048	4.169	Size	Linear	Plant
474	0.606	0.213	24.04	0.138	Size	Linear	Plant
475	0.61	0.066	96.37	0.042	Size	Linear	Bird
476	0.61	0.299	69.57	0.191	Size	Weight	Mammal
477	0.615	0.612	9.395	0.383	Size	Count	Insect
478	0.619	0.683	5.94	0.42	Size	Linear	Plant
479	0.62	0.032	289	0.02	Size	Linear	Bird
480	0.62	0.062	18.648	0.038	Size	Linear	Bird
481	0.62	4.05	12.28	2.482	Size	Weight	Mammal
482	0.62	0.82	711.9	0.503	Size	Weight	Bird
483	0.627	93.426	0.34	55.579	Size	Volume	Arachnid
484	0.628	1.276	23.696	0.756	Size	Weight	Mammal
485	0.63	0.748	10.69	0.439	Size	Linear	Plant
486	0.631	0.986	6.48	0.577	Size	Linear	Plant
487	0.633	0.077	0.948	0.045	Size	Linear	Insect
488	0.633	0.027	78.12	0.016	Size	Linear	Bird
489	0.634	0.042	1.085	0.024	Size	Linear	Insect
490	0.638	0.277	10.28	0.157	Size	Weight	Bird
491	0.639	3.087	NA	1.744	Size	Weight	Plant
492	0.64	0.061	19.2	0.034	Size	Linear	Bird
493	0.642	0.164	32.506	0.091	Size	Weight	Bird
494	0.644	0.954	14.17	0.527	Size	Linear	Plant
495	0.65	0.185	94.52	0.1	Size	Linear	Mammal
496	0.65	0.027	1.617	0.015	Size	Linear	Insect
497	0.652	0.031	1.413	0.017	Size	Linear	Insect
498	0.655	0.146	9.193	0.077	Size	Linear	Insect
499	0.655	1.156	6.41	0.609	Size	Linear	Plant
500	0.66	0.305	95.17	0.157	Size	Linear	Mammal
501	0.661	0.14	80.982	0.072	Size	Count	Herp
502	0.663	0.316	17.61	0.16	Size	Linear	Plant
503	0.669	0.091	14.192	0.045	Size	Linear	Mammal
504	0.67	0.215	67.11	0.106	Size	Linear	Mammal
505	0.67	0.391	99.55	0.193	Size	Linear	Mammal
506	0.67	0.343	72.4	0.169	Size	Linear	Mammal
507	0.67	0.423	11.58	0.208	Size	Linear	Plant
508	0.67	0.086	80.94	0.043	Size	Linear	Bird
509	0.67	0.089	105.2	0.044	Size	Linear	Bird
510	0.67	6.721	0.537	3.305	Size	Linear	Insect
511	0.672	0.107	0.2	0.052	Size	Linear	Insect
512	0.68	19.51	18.712	9.181	Size	Count	Plant
513	0.68	0.085	142.78	0.04	Size	Linear	Mammal
514	0.68	0.069	465.3	0.033	Size	Linear	Bird
515	0.68	0.638	16.94	0.3	Size	Weight	Bird
516	0.681	0.091	19.55	0.043	Size	Linear	Bird
517	0.69	0.385	79.2	0.173	Size	Linear	Mammal
518	0.69	0.055	19.27	0.025	Size	Linear	Bird
519	0.692	4.093	NA	1.822	Size	Weight	Plant
520	0.702	0.752	8.986	0.319	Size	Count	Insect
521	0.705	0.152	1.281	0.064	Size	Linear	Bryozoan
522	0.705	0.104	1.113	0.044	Size	Linear	Insect
523	0.73	2.395	0.602	0.886	Size	Weight	Mammal
524	0.74	0.247	99.43	0.087	Size	Linear	Mammal
525	0.753	1.806	2.486	0.593	Size	Transformed	Plant
526	0.76	0.047	517.1	0.015	Size	Linear	Bird
527	0.767	13.317	8.885	4.046	Size	Linear	Mammal
528	0.772	0.182	1.099	0.054	Size	Linear	Bryozoan
529	0.776	0.089	16.85	0.026	Size	Linear	Bird
530	0.777	0.116	1.113	0.033	Size	Linear	Insect
531	0.789	5.167	1.011	1.382	Size	Linear	Plant
532	0.791	0.65	8.86	0.172	Size	Count	Insect
533	0.791	0.057	0.971	0.015	Size	Linear	Insect
534	0.818	1.619	0.985	0.361	Size	Linear	Bryozoan
535	0.82	1	10.56	0.22	Size	Linear	Mollusc
536	0.82	0.051	1834.1	0.011	Size	Linear	Insect
537	0.83	0.168	8.23	0.034	Size	Linear	Mammal
538	0.85	0.674	81.57	0.119	Size	Linear	Mammal
539	0.85	1.21	9.64	0.214	Size	Linear	Mollusc
540	0.85	1.21	10.35	0.214	Size	Linear	Mollusc
541	0.85	2.759	0.31	0.487	Size	Weight	Insect
542	0.85	1.228	NA	0.217	Size	Weight	Insect
543	0.86	1.057	1.85	0.172	Size	Weight	Mammal
544	0.87	0.486	79.26	0.073	Size	Linear	Mammal
545	0.9	1.309	14.79	0.145	Size	Linear	Plant
546	0.9	1.21	10.21	0.134	Size	Linear	Mollusc
547	0.909	0.094	16.02	0.009	Size	Linear	Bird
548	0.97	2.43	2.75	0.075	Size	Weight	Insect
549	1	0.724	8.636	0	Size	Count	Insect
550	1	0.08	0.99	0	Size	Linear	Insect
551	1	2.152	8.78	0	Size	Linear	Plant
552	1	16.322	80.79	0	Size	Weight	Mollusc
