# Supplementary material for: Extinction and the temporal distribution of macroevolutionary bursts
Source: J Evol Biol. 2020 Nov 27;34(2):380–90. doi: 10.1111/jeb.13741 (PMC7983991; doi:10.1111/jeb.13741)
Supplement: Supplementary file 1 — Appendix S1 [file JEB-34-380-s001.zip › jeb13741-sup-0004-HansenSize.prn]

         StudyID                     H                        E                      Mean                      Ie                      Type                     Scale                  Organism
            1                     0.0006                      0                      19.62                      0                      Size                    Linear                    Bird
            2                      0.001                   0.0012                    90.7                     1.19                     Size                    Linear                    Fish
            3                     0.0011                   0.00026                   19.55                    0.238                    Size                    Linear                    Bird
            4                      0.002                    0.104                    1.35                    52.022                    Size                     Count                    Plant
            5                      0.004                    0.001                    2.598                    0.257                    Size                    Linear                   Insect
            6                      0.005                    0.01                    17.678                    2.061                    Size                  Transformed                 Plant
            7                     0.0056                    1.66                      NA                     294.769                   Size                    Weight                    Plant
            8                      0.006                    0.061                   19.638                   10.107                    Size                    Linear                    Plant
            9                      0.01                     0.121                    2.337                   12.523                    Size                    Weight                    Plant
           10                      0.01                     0.22                     7.07                    21.787                    Size                    Linear                    Plant
           11                      0.01                     0.003                     3.9                     0.275                    Size                    Weight                   Mammal
           12                      0.01                     0.006                     49                      0.583                    Size                    Weight                   Mammal
           13                      0.01                   0.000073                   58.3                    0.0073                    Size                    Weight                   Mammal
           14                      0.01                    0.00041                   58.8                     0.041                    Size                    Weight                   Mammal
           15                      0.011                     0.9                     0.18                    80.918                    Size                    Weight                    Plant
           16                      0.013                   0.0016                    13.75                    0.12                     Size                    Linear                    Bird
           17                      0.014                    0.013                    56.3                     0.907                    Size                    Linear                    Fish
           18                      0.02                    0.0021                    13.69                    0.107                    Size                    Linear                    Bird
           19                      0.02                    0.0067                    0.18                     0.329                    Size                    Linear                   Insect
           20                      0.02                    0.0018                    5.01                     0.086                    Size                    Linear                   Insect
           21                      0.02                     0.044                    82.38                    2.161                    Size                    Weight                   Insect
           22                      0.029                    0.017                    0.649                    0.566                    Size                     Area                    Insect
           23                      0.03                    0.0029                    0.02                     0.094                    Size                     Area                    Insect
           24                      0.03                     0.762                    3.24                    24.641                    Size                     Count                    Plant
           25                      0.03                    0.00069                    36                      0.022                    Size                    Linear                    Plant
           26                      0.032                    0.01                    15.876                    0.288                    Size                     Count                    Herp
           27                      0.032                      0                       27                        0                      Size                    Linear                    Plant
           28                      0.032                    0.002                    18.92                    0.059                    Size                     Count                    Herp
           29                      0.033                    0.441                    1.614                    12.92                    Size                     Count                    Plant
           30                      0.033                    0.48                     27.33                   13.978                    Size                    Linear                    Plant
           31                      0.034                    0.053                    44.34                    1.509                    Size                    Linear                    Plant
           32                      0.035                    0.245                    9.69                     6.667                    Size                    Linear                    Plant
           33                      0.038                    0.08                     0.144                    2.048                    Size                    Linear                    Plant
           34                      0.038                    0.021                    58.7                     0.541                    Size                    Linear                    Fish
           35                      0.04                     0.516                    21.67                   12.373                    Size                    Weight                   Insect
           36                      0.042                     2.6                      0.5                    59.305                    Size                    Weight                    Plant
           37                      0.044                    0.118                    7.79                     2.556                    Size                    Linear                    Plant
           38                      0.044                    0.566                     NA                     12.287                    Size                    Weight                    Plant
           39                      0.046                    0.006                   20.159                    0.127                    Size                     Count                    Herp
           40                      0.049                    0.106                     4.1                     2.063                    Size                     Count                    Plant
           41                      0.05                     0.104                     9.2                     1.97                     Size                    Linear                    Plant
           42                      0.05                     0.513                    0.116                    9.743                    Size                    Weight                   Mammal
           43                      0.052                    32.28                    2.55                    588.487                   Size                    Weight                   Insect
           44                      0.057                    0.031                    0.705                    0.506                    Size                     Area                    Insect
           45                      0.057                   0.0026                    80.8                     0.043                    Size                    Linear                    Bird
           46                      0.06                     4.845                    10.29                   75.904                    Size                     Count                    Plant
           47                      0.064                    2.67                     1.788                   39.048                    Size                    Linear                    Plant
           48                      0.065                     5.7                     1.52                    81.992                    Size                    Weight                    Plant
           49                      0.07                    0.0066                    0.82                     0.087                    Size                    Linear                   Insect
           50                      0.07                     1.871                     NA                     24.863                    Size                    Linear                   Insect
           51                      0.07                     0.125                    17.4                     1.659                    Size                    Linear                    Plant
           52                      0.07                     0.023                    19.7                     0.299                    Size                    Weight                   Mammal
           53                      0.07                     0.383                    5.36                     5.082                    Size                    Weight                    Plant
           54                      0.072                   13.734                    2.86                    177.015                   Size                    Weight                    Plant
           55                      0.073                    0.011                   15.879                    0.136                    Size                     Count                    Herp
           56                      0.073                    0.463                    5.69                     5.869                    Size                    Linear                    Plant
           57                      0.074                    0.035                    0.161                    0.429                    Size                    Linear                   Insect
           58                      0.075                     6.8                     0.29                    83.867                    Size                    Weight                    Plant
           59                      0.075                    0.48                     2.14                     5.925                    Size                    Weight                   Mammal
           60                      0.075                    0.017                    1.042                    0.213                    Size                    Linear                   Insect
           61                      0.078                    0.08                    16.066                    0.945                    Size                    Linear                    Bird
           62                      0.08                     0.043                   131.49                    0.49                     Size                    Linear                   Mammal
           63                      0.08                     0.11                      NA                      1.265                    Size                    Linear                    Plant
           64                      0.08                    0.0077                    2.86                     0.089                    Size                    Linear                   Insect
           65                      0.084                    0.034                    9.42                     0.369                    Size                    Weight                    Bird
           66                      0.086                   0.0089                    8.21                     0.095                    Size                    Linear                    Bird
           67                      0.088                    1.135                   42.752                   11.766                    Size                    Weight                   Insect
           68                      0.09                     0.12                      NA                      1.213                    Size                    Linear                    Plant
           69                      0.09                     0.026                   20.021                    0.267                    Size                    Linear                    Bird
           70                      0.094                   33.025                    0.52                    318.306                   Size                    Linear                    Plant
           71                      0.094                    0.117                    129.3                    1.124                    Size                    Linear                    Fish
           72                      0.098                    1.23                     3.16                    11.295                    Size                    Linear                    Plant
           73                       0.1                     0.72                      NA                      6.48                     Size                     Area                     Plant
           74                       0.1                     0.01                     144.7                    0.094                    Size                    Linear                   Mammal
           75                       0.1                    0.0066                    0.66                     0.059                    Size                    Linear                   Insect
           76                       0.1                     0.01                     82.06                    0.086                    Size                    Linear                    Bird
           77                       0.1                     0.324                    5.66                     2.916                    Size                    Linear                    Plant
           78                      0.107                    0.46                     10.27                    3.843                    Size                    Linear                    Plant
           79                      0.107                    1.682                    9.233                   14.039                    Size                    Linear                    Plant
           80                      0.108                    0.066                    0.665                    0.549                    Size                     Area                    Insect
           81                      0.109                    0.87                     0.834                    7.116                    Size                    Linear                    Plant
           82                      0.11                     0.029                    55.54                    0.236                    Size                    Linear                   Mammal
           83                      0.11                     0.31                      NA                      2.508                    Size                    Linear                    Plant
           84                      0.11                     0.92                    29.026                    7.441                    Size                    Linear                    Plant
           85                      0.11                     0.29                     44.37                    2.346                    Size                    Weight                   Mammal
           86                      0.115                    0.012                   18.772                    0.096                    Size                     Count                    Herp
           87                      0.12                     0.299                    7.71                     2.194                    Size                    Linear                    Plant
           88                      0.12                     0.259                    20.6                     1.901                    Size                    Linear                   Mammal
           89                      0.12                     1.725                    11.29                   12.647                    Size                    Linear                    Plant
           90                      0.12                     0.524                   540.97                    3.844                    Size                    Weight                   Insect
           91                      0.124                    0.062                    32.85                    0.439                    Size                    Weight                    Bird
           92                      0.126                     9.9                     0.72                    68.671                    Size                    Weight                    Plant
           93                      0.129                    0.012                   20.004                    0.083                    Size                     Count                    Herp
           94                      0.13                     0.018                    0.23                     0.124                    Size                    Linear                   Insect
           95                      0.132                     9.7                     0.23                    63.785                    Size                    Weight                    Plant
           96                      0.136                     9.7                     0.29                    61.624                    Size                    Weight                    Plant
           97                      0.138                    0.006                    78.12                    0.037                    Size                    Linear                    Bird
           98                      0.139                    0.038                    5.11                     0.237                    Size                    Linear                    Fish
           99                      0.14                     0.077                    1647                     0.471                    Size                    Weight                    Bird
           100                     0.147                    0.958                    29.47                    5.562                    Size                    Linear                    Plant
           101                     0.148                    0.016                    1.59                     0.091                    Size                    Linear                   Insect
           102                     0.15                     0.138                   1025.8                    0.784                    Size                    Weight                    Bird
           103                     0.15                     0.74                     2.58                     4.18                     Size                    Linear                    Plant
           104                     0.152                    0.071                    5.629                    0.396                    Size                    Linear                  Bryozoan
           105                     0.152                    2.207                   91.213                   12.312                    Size                    Weight                   Insect
           106                     0.157                      0                      22.9                       0                      Size                    Linear                    Plant
           107                     0.16                     0.123                    25.22                    0.643                    Size                    Linear                    Plant
           108                     0.16                     0.037                   153.41                    0.195                    Size                    Linear                   Mammal
           109                     0.16                     0.017                    80.41                    0.088                    Size                    Linear                    Bird
           110                     0.16                     0.017                    1.61                     0.087                    Size                    Linear                   Insect
           111                     0.16                     0.02                     104.5                    0.103                    Size                    Linear                    Bird
           112                     0.16                     0.415                     2.3                     2.177                    Size                    Weight                   Mammal
           113                     0.16                     0.941                    8.81                     4.94                     Size                    Weight                   Mammal
           114                     0.16                    0.0046                    2.09                     0.024                    Size                    Weight                    Plant
           115                     0.16                     1.644                     NA                      8.629                    Size                    Weight                    Plant
           116                     0.161                    0.238                    6.085                    1.237                    Size                     Count                    Herp
           117                     0.164                    0.158                    0.252                    0.807                    Size                    Linear                  Bryozoan
           118                     0.17                     0.034                   245.18                    0.164                    Size                    Linear                   Mammal
           119                     0.17                     0.01                     0.97                     0.048                    Size                    Linear                   Insect
           120                     0.17                     0.182                    60.17                    0.89                     Size                    Linear                    Plant
           121                     0.17                     0.049                    24.66                    0.241                    Size                    Linear                   Mammal
           122                     0.17                     0.023                    0.63                     0.11                     Size                    Linear                   Insect
           123                     0.179                    0.077                   18.573                    0.35                     Size                     Count                    Herp
           124                     0.18                     0.036                   120.04                    0.162                    Size                    Linear                   Mammal
           125                     0.18                     0.104                    71.54                    0.473                    Size                    Linear                   Mammal
           126                     0.18                     0.038                   239.06                    0.173                    Size                    Linear                   Mammal
           127                     0.18                     1.683                    1.85                     7.667                    Size                    Linear                    Plant
           128                     0.18                    0.0035                    39.2                     0.016                    Size                    Linear                    Plant
           129                     0.183                   18.882                    15.22                   84.297                    Size                     Count                    Plant
           130                     0.184                    1.452                     NA                      6.439                    Size                    Weight                    Plant
           131                     0.186                    0.024                    8.13                     0.106                    Size                    Linear                    Bird
           132                     0.19                     3.333                    36.97                   14.207                    Size                    Linear                    Plant
           133                     0.19                     0.15                      NA                      0.639                    Size                    Linear                    Plant
           134                     0.19                     6.36                      NA                     27.116                    Size                    Linear                   Insect
           135                     0.19                     0.077                    31.9                     0.326                    Size                    Linear                    Plant
           136                     0.19                     0.121                    6.08                     0.516                    Size                    Linear                   Insect
           137                     0.192                    1.836                     NA                      7.727                    Size                    Weight                    Plant
           138                     0.193                    0.687                    0.209                    2.864                    Size                    Linear                  Bryozoan
           139                     0.195                    0.187                    3.669                    0.774                    Size                    Linear                  Bryozoan
           140                     0.197                    0.147                    0.369                    0.599                    Size                    Linear                  Bryozoan
           141                      0.2                     0.016                    0.02                     0.063                    Size                     Area                    Insect
           142                      0.2                     0.33                      NA                      1.32                     Size                    Linear                    Plant
           143                      0.2                     0.017                    6.63                     0.07                     Size                    Linear                   Mammal
           144                      0.2                     0.05                    174.46                    0.201                    Size                    Linear                   Mammal
           145                      0.2                     0.032                    0.895                    0.127                    Size                    Linear                   Insect
           146                      0.2                     0.023                    0.87                     0.091                    Size                    Linear                   Insect
           147                      0.2                     2.136                    2.12                     8.544                    Size                    Volume                  Arachnid
           148                      0.2                     0.185                    49.19                    0.74                     Size                    Weight                   Mammal
           149                      0.2                     0.681                   516.02                    2.723                    Size                    Weight                   Insect
           150                     0.203                    7.919                    0.612                   31.089                    Size                    Volume                   Insect
           151                     0.21                     0.024                     211                     0.09                     Size                    Linear                   Mammal
           152                     0.21                     0.161                    0.366                    0.604                    Size                    Linear                   Insect
           153                     0.21                     0.012                    0.93                     0.043                    Size                    Weight                    Plant
           154                     0.213                    1.68                     21.08                    6.207                    Size                     Area                     Plant
           155                     0.213                    1.056                    23.04                    3.902                    Size                    Linear                    Plant
           156                     0.22                     3.835                     6.9                    13.598                    Size                     Count                    Plant
           157                     0.22                     0.108                    94.02                    0.381                    Size                    Linear                   Mammal
           158                     0.22                     0.34                      NA                      1.205                    Size                    Linear                    Plant
           159                     0.22                    0.0076                    1.04                     0.027                    Size                    Linear                   Insect
           160                     0.22                     8.573                     NA                     30.396                    Size                    Linear                   Insect
           161                     0.22                     0.03                      NA                      0.106                    Size                    Linear                   Insect
           162                     0.22                     0.549                    72.27                    1.947                    Size                    Weight                   Insect
           163                     0.22                      0.3                     5.715                    1.062                    Size                     Count                    Herp
           164                     0.227                    0.145                    4.335                    0.493                    Size                    Linear                  Bryozoan
           165                     0.229                    0.301                    120.3                    1.015                    Size                    Linear                    Fish
           166                     0.23                     0.812                   19.176                    2.724                    Size                  Transformed                 Plant
           167                     0.23                     0.432                    23.95                    1.445                    Size                    Weight                   Mammal
           168                     0.23                     0.27                     60.62                    0.905                    Size                    Weight                   Mammal
           169                     0.234                    1.498                     NA                      4.904                    Size                    Weight                    Plant
           170                     0.235                    1.828                     NA                      5.95                     Size                    Weight                    Plant
           171                     0.237                    0.065                    1.408                    0.21                     Size                    Linear                   Insect
           172                     0.237                    1.143                     NA                      3.679                    Size                    Weight                    Plant
           173                     0.24                     3.427                    93.5                    10.853                    Size                     Area                     Plant
           174                     0.24                     0.175                    25.01                    0.553                    Size                    Linear                    Plant
           175                     0.24                     0.097                    90.41                    0.308                    Size                    Linear                   Mammal
           176                     0.24                     0.078                    171.8                    0.248                    Size                    Linear                   Mammal
           177                     0.24                     0.28                      NA                      0.887                    Size                    Linear                    Plant
           178                     0.24                     0.98                      NA                      3.103                    Size                    Linear                    Plant
           179                     0.24                     0.023                    0.995                    0.071                    Size                    Linear                   Insect
           180                     0.24                     0.354                    19.16                    1.121                    Size                    Weight                   Mammal
           181                     0.25                     0.084                    160.3                    0.253                    Size                    Linear                   Mammal
           182                     0.25                     0.068                    55.51                    0.203                    Size                    Linear                   Mammal
           183                     0.25                     0.051                   170.56                    0.154                    Size                    Linear                   Mammal
           184                     0.25                     0.016                   479.93                    0.048                    Size                    Linear                    Bird
           185                     0.25                     0.578                    26.46                    1.733                    Size                    Weight                   Mammal
           186                     0.25                     0.723                    0.236                    2.168                    Size                    Weight                    Herp
           187                     0.256                    0.025                    8.21                     0.073                    Size                    Linear                    Bird
           188                     0.26                     0.037                   256.34                    0.106                    Size                    Linear                   Mammal
           189                     0.26                     0.25                      NA                      0.712                    Size                    Linear                    Plant
           190                     0.26                     1.71                      NA                      4.867                    Size                    Linear                    Plant
           191                     0.26                     0.066                   173.67                    0.189                    Size                    Linear                   Mammal
           192                     0.26                     0.192                    0.372                    0.548                    Size                    Linear                   Insect
           193                     0.26                     0.341                    711.9                    0.972                    Size                    Weight                    Bird
           194                     0.261                    0.351                    81.1                     0.993                    Size                    Linear                    Fish
           195                     0.261                    1.585                     NA                      4.488                    Size                    Weight                    Plant
           196                     0.262                    7.579                   18.577                   21.349                    Size                     Count                    Plant
           197                     0.262                   13.104                    1.724                   36.912                    Size                    Linear                    Plant
           198                     0.262                    1.994                     NA                      5.616                    Size                    Weight                    Plant
           199                     0.267                    0.872                    6.03                     2.395                    Size                    Linear                    Plant
           200                     0.267                    2.283                   20.237                    6.268                    Size                    Linear                    Plant
           201                     0.267                    0.245                    9.54                     0.672                    Size                    Weight                    Bird
           202                     0.27                     0.089                    67.94                    0.242                    Size                    Linear                   Mammal
           203                     0.27                     0.601                    10.89                    1.625                    Size                    Linear                    Plant
           204                     0.27                     0.48                      NA                      1.298                    Size                    Linear                    Plant
           205                     0.27                     2.113                    9.68                     5.713                    Size                    Linear                    Plant
           206                     0.27                     0.972                    2.22                     2.629                    Size                    Weight                   Mammal
           207                     0.27                     0.814                    13.62                     2.2                     Size                    Weight                   Insect
           208                     0.27                     0.148                    272.1                     0.4                     Size                    Weight                    Bird
           209                     0.274                    2.866                    9.317                    7.595                    Size                    Linear                    Plant
           210                     0.276                    0.317                    106.4                    0.831                    Size                    Linear                    Fish
           211                     0.276                    1.852                     NA                      4.859                    Size                    Weight                    Plant
           212                     0.28                     0.016                    0.03                     0.041                    Size                     Area                    Insect
           213                     0.28                     0.49                      NA                      1.26                     Size                    Linear                    Plant
           214                     0.28                     0.021                    0.29                     0.055                    Size                    Linear                   Insect
           215                     0.28                     0.146                    5.65                     0.375                    Size                    Linear                   Insect
           216                     0.28                     1.976                    4.98                     5.081                    Size                    Linear                    Plant
           217                     0.28                     4.719                    2.85                    12.134                    Size                    Linear                    Plant
           218                     0.28                     0.782                    0.113                    2.01                     Size                    Weight                   Mammal
           219                     0.28                     0.044                    18.7                     0.113                    Size                    Weight                   Mammal
           220                     0.282                    0.071                    0.84                     0.181                    Size                    Linear                  Bryozoan
           221                     0.283                    0.215                   52.438                    0.545                    Size                    Weight                   Mammal
           222                     0.29                     0.193                    3.61                     0.472                    Size                    Linear                    Plant
           223                     0.29                     0.05                    252.82                    0.122                    Size                    Linear                   Mammal
           224                     0.29                     8.632                     NA                     21.133                    Size                    Linear                   Insect
           225                     0.29                     0.073                    24.31                    0.178                    Size                    Linear                   Mammal
           226                     0.292                    0.086                    1.994                    0.208                    Size                    Linear                   Insect
           227                     0.293                    0.09                     31.9                     0.217                    Size                    Weight                    Bird
           228                     0.296                    0.97                      NA                      2.308                    Size                    Weight                    Plant
           229                     0.297                    0.988                    1.59                     2.339                    Size                    Linear                    Plant
           230                      0.3                    14.977                    50.9                    34.947                    Size                    Linear                    Plant
           231                      0.3                     0.115                    103.7                    0.268                    Size                    Linear                   Mammal
           232                      0.3                     0.063                    125.4                    0.147                    Size                    Linear                   Mammal
           233                      0.3                     0.31                      NA                      0.723                    Size                    Linear                    Plant
           234                      0.3                     0.017                    6.38                     0.041                    Size                    Linear                   Mammal
           235                      0.3                     0.023                    1.075                    0.054                    Size                    Linear                   Insect
           236                      0.3                     0.017                    0.71                     0.04                     Size                    Linear                   Insect
           237                      0.3                     0.022                    0.665                    0.05                     Size                    Linear                   Insect
           238                      0.3                     0.123                     1.2                     0.286                    Size                    Linear                    Herp
           239                      0.3                     0.251                   553.61                    0.586                    Size                    Weight                   Insect
           240                      0.3                     2.769                    91.11                    6.461                    Size                    Weight                   Insect
           241                      0.3                     2.869                    4.09                     6.695                    Size                    Weight                    Plant
           242                     0.303                    0.102                   18.745                    0.235                    Size                     Count                    Herp
           243                     0.305                    0.256                    0.684                    0.584                    Size                    Linear                  Bryozoan
           244                     0.306                    0.226                    5.292                    0.513                    Size                    Linear                  Bryozoan
           245                     0.308                    0.72                     22.99                    1.617                    Size                    Linear                    Plant
           246                     0.31                     0.04                    146.15                    0.09                     Size                    Linear                   Mammal
           247                     0.31                     0.055                   144.49                    0.122                    Size                    Linear                   Mammal
           248                     0.31                     0.066                   118.36                    0.147                    Size                    Linear                   Mammal
           249                     0.31                     0.03                      NA                      0.067                    Size                    Linear                   Insect
           250                     0.31                     0.03                     442.9                    0.067                    Size                    Linear                    Bird
           251                     0.31                     0.81                     14.66                    1.803                    Size                    Weight                   Insect
           252                     0.31                     0.297                    1720                     0.661                    Size                    Weight                    Bird
           253                     0.311                    0.623                   17.802                    1.378                    Size                  Transformed                 Plant
           254                     0.312                    0.053                    19.62                    0.117                    Size                    Linear                    Bird
           255                     0.313                    1.677                    8.819                    3.68                     Size                    Weight                   Insect
           256                     0.313                    0.439                   16.326                    0.964                    Size                  Transformed                 Plant
           257                     0.314                    2.938                     NA                      6.418                    Size                    Weight                    Plant
           258                     0.32                     0.078                     126                     0.167                    Size                    Linear                   Mammal
           259                     0.32                     0.05                    237.27                    0.107                    Size                    Linear                   Mammal
           260                     0.32                     0.074                   120.48                    0.158                    Size                    Linear                   Mammal
           261                     0.32                     1.46                      NA                      3.103                    Size                    Linear                    Plant
           262                     0.32                    16.201                     NA                     34.426                    Size                    Linear                   Insect
           263                     0.32                     0.203                    64.77                    0.43                     Size                    Weight                   Mammal
           264                     0.32                     0.383                   1025.8                    0.814                    Size                    Weight                    Bird
           265                     0.322                    0.06                     14.16                    0.126                    Size                    Linear                    Bird
           266                     0.325                    3.301                    0.541                    6.857                    Size                    Linear                    Plant
           267                     0.326                     1.7                      NA                      3.516                    Size                    Weight                    Plant
           268                     0.327                    0.014                    80.8                     0.029                    Size                    Linear                    Bird
           269                     0.329                    2.281                     NA                      4.653                    Size                    Weight                   Mammal
           270                     0.33                     0.891                    6.89                     1.809                    Size                    Linear                    Plant
           271                     0.33                     0.012                    0.41                     0.025                    Size                    Linear                   Insect
           272                     0.33                     0.17                     310.5                    0.345                    Size                    Weight                    Bird
           273                     0.333                    0.035                    8.202                    0.07                     Size                    Linear                    Bird
           274                     0.336                    0.354                    14.47                     0.7                     Size                    Weight                    Bird
           275                     0.339                    0.065                   20.486                    0.126                    Size                     Count                    Herp
           276                     0.34                     0.231                    81.9                     0.448                    Size                    Linear                   Mammal
           277                     0.34                     0.108                    67.61                    0.21                     Size                    Linear                   Mammal
           278                     0.34                     0.152                    79.51                    0.295                    Size                    Linear                   Mammal
           279                     0.34                     0.983                    18.41                    1.907                    Size                    Linear                    Plant
           280                     0.34                     0.047                    1.464                    0.09                     Size                    Linear                  Bryozoan
           281                     0.343                    0.054                   19.605                    0.103                    Size                    Linear                    Bird
           282                     0.347                    0.348                    2.69                     0.654                    Size                    Linear                    Herp
           283                     0.349                    0.451                    10.65                    0.842                    Size                    Weight                    Bird
           284                     0.35                     0.052                   188.11                    0.097                    Size                    Linear                   Mammal
           285                     0.35                     0.084                    172.5                    0.156                    Size                    Linear                   Mammal
           286                     0.35                     0.821                    11.29                    1.524                    Size                    Linear                    Plant
           287                     0.35                     0.014                    8.82                     0.027                    Size                    Linear                   Mammal
           288                     0.351                    4.227                     NA                      7.816                    Size                    Weight                    Plant
           289                     0.353                    0.117                   31.936                    0.214                    Size                    Weight                    Bird
           290                     0.359                    0.638                    9.02                     1.14                     Size                     Count                    Plant
           291                     0.36                     0.13                     70.86                    0.232                    Size                    Linear                   Mammal
           292                     0.36                     1.166                    5.69                     2.074                    Size                    Linear                    Plant
           293                     0.36                     0.036                    1.005                    0.064                    Size                    Linear                   Insect
           294                     0.362                    0.027                   77.999                    0.047                    Size                    Linear                    Bird
           295                     0.365                    0.166                   67.735                    0.288                    Size                    Weight                   Mammal
           296                     0.369                    0.359                    0.067                    0.613                    Size                     Area                    Insect
           297                     0.37                     0.041                    19.08                    0.07                     Size                    Linear                    Bird
           298                     0.37                     0.025                    1.005                    0.043                    Size                    Linear                   Insect
           299                     0.37                     0.117                    2.876                     0.2                     Size                    Linear                   Insect
           300                     0.374                    0.203                    0.326                    0.339                    Size                    Linear                   Insect
           301                     0.374                    4.537                     NA                      7.594                    Size                    Weight                    Plant
           302                     0.375                    3.233                     NA                      5.388                    Size                    Weight                    Plant
           303                     0.376                    1.68                     24.2                     2.787                    Size                    Linear                    Plant
           304                     0.376                    4.526                    5.676                    7.511                    Size                    Weight                   Insect
           305                     0.378                    0.061                    3.26                     0.101                    Size                    Linear                    Bird
           306                     0.38                     0.02                     1.725                    0.033                    Size                    Linear                   Insect
           307                     0.382                    0.029                    23.27                    0.047                    Size                    Linear                    Bird
           308                     0.39                     0.062                     112                     0.096                    Size                    Linear                   Mammal
           309                     0.39                     0.097                   158.33                    0.152                    Size                    Linear                   Mammal
           310                     0.39                     0.272                    84.05                    0.425                    Size                    Linear                   Mammal
           311                     0.39                     0.138                    84.79                    0.215                    Size                    Linear                   Mammal
           312                     0.39                     0.41                     54.47                    0.641                    Size                    Linear                   Mammal
           313                     0.39                     0.015                    15.61                    0.023                    Size                    Linear                   Mammal
           314                     0.39                     5.306                    11.3                     8.299                    Size                    Linear                   Mammal
           315                     0.39                     0.755                    55.4                     1.18                     Size                    Linear                    Bird
           316                     0.392                    0.687                    10.52                    1.066                    Size                    Linear                    Plant
           317                     0.394                    0.03                    172.422                   0.047                    Size                     Count                    Herp
           318                     0.396                    0.086                    4.14                     0.131                    Size                    Linear                    Bird
           319                     0.399                    0.064                   13.699                    0.096                    Size                    Linear                    Bird
           320                      0.4                     0.168                    71.16                    0.252                    Size                    Linear                   Mammal
           321                      0.4                     0.021                    1.71                     0.032                    Size                    Linear                   Insect
           322                      0.4                     0.024                    0.96                     0.036                    Size                    Linear                   Insect
           323                     0.401                    0.161                    15.08                    0.241                    Size                     Count                    Herp
           324                     0.403                    0.382                    8.365                    0.565                    Size                     Count                   Insect
           325                     0.41                     0.045                     248                     0.065                    Size                    Linear                   Mammal
           326                     0.41                     0.03                     0.68                     0.044                    Size                    Linear                   Insect
           327                     0.41                     5.139                    3.97                     7.396                    Size                    Volume                   Insect
           328                     0.41                     4.227                    3.64                     6.082                    Size                    Weight                    Plant
           329                     0.411                    0.038                    13.46                    0.055                    Size                    Linear                    Bird
           330                     0.411                   201.531                   0.28                    288.812                   Size                    Volume                  Arachnid
           331                     0.415                    0.893                    4.129                    1.259                    Size                     Count                    Plant
           332                     0.419                    0.374                    0.283                    0.518                    Size                    Linear                  Bryozoan
           333                     0.42                     0.068                   261.28                    0.094                    Size                    Linear                   Mammal
           334                     0.42                     0.059                   213.82                    0.081                    Size                    Linear                   Mammal
           335                     0.42                     0.033                    3.43                     0.045                    Size                    Linear                   Mammal
           336                     0.42                     1.214                    19.04                    1.676                    Size                    Linear                    Plant
           337                     0.42                     2.595                    31.55                    3.584                    Size                    Weight                   Insect
           338                     0.422                    0.154                    1.954                    0.211                    Size                    Linear                   Insect
           339                     0.423                    0.019                   80.488                    0.026                    Size                    Linear                    Bird
           340                     0.43                     0.094                   140.64                    0.124                    Size                    Linear                   Mammal
           341                     0.43                     0.067                    150.8                    0.088                    Size                    Linear                   Mammal
           342                     0.43                     0.303                    31.15                    0.401                    Size                    Linear                   Mammal
           343                     0.43                    13.148                     NA                     17.429                    Size                    Linear                   Insect
           344                     0.43                     0.091                    71.7                     0.121                    Size                    Linear                    Bird
           345                     0.434                    0.538                    0.299                    0.702                    Size                     Area                    Insect
           346                     0.438                    0.03                    151.728                   0.038                    Size                     Count                    Herp
           347                     0.44                     2.942                     NA                      3.744                    Size                     Count                    Plant
           348                     0.44                     0.09                    145.59                    0.114                    Size                    Linear                   Mammal
           349                     0.44                     0.075                   177.52                    0.095                    Size                    Linear                   Mammal
           350                     0.44                     0.084                   160.39                    0.107                    Size                    Linear                   Mammal
           351                     0.44                     0.093                    65.96                    0.118                    Size                    Linear                   Mammal
           352                     0.44                    11.979                     NA                     15.245                    Size                    Linear                   Insect
           353                     0.44                     0.052                    82.16                    0.067                    Size                    Linear                    Bird
           354                     0.44                     0.057                    82.9                     0.072                    Size                    Linear                    Bird
           355                     0.44                     2.877                    10.71                    3.662                    Size                    Linear                    Plant
           356                     0.44                    10.272                    89.95                   13.073                    Size                    Weight                   Insect
           357                     0.449                    0.116                   90.535                    0.142                    Size                     Count                    Herp
           358                     0.45                     0.118                     78                      0.145                    Size                    Linear                   Mammal
           359                     0.45                     0.08                    156.84                    0.098                    Size                    Linear                   Mammal
           360                     0.45                     0.45                     64.98                    0.549                    Size                    Linear                   Mammal
           361                     0.45                     0.35                      NA                      0.428                    Size                    Linear                    Plant
           362                     0.45                     0.029                    9.23                     0.036                    Size                    Linear                   Mammal
           363                     0.45                     0.199                   14.665                    0.242                    Size                     Count                    Herp
           364                     0.451                    7.355                    9.388                    8.953                    Size                    Linear                    Plant
           365                     0.452                    0.021                   156.277                   0.025                    Size                     Count                    Herp
           366                     0.454                    0.036                    51.42                    0.044                    Size                    Linear                    Bird
           367                     0.456                    0.067                   19.543                    0.08                     Size                    Linear                    Bird
           368                     0.456                    0.767                    387.3                    0.915                    Size                    Weight                   Insect
           369                     0.46                     0.078                     180                     0.092                    Size                    Linear                   Mammal
           370                     0.46                     0.049                    236.2                    0.058                    Size                    Linear                   Mammal
           371                     0.46                     0.038                    7.63                     0.044                    Size                    Linear                   Mammal
           372                     0.462                    0.54                     12.99                    0.629                    Size                    Linear                    Plant
           373                     0.462                    1.913                     NA                      2.227                    Size                    Weight                    Plant
           374                     0.469                    0.424                    5.93                     0.48                     Size                    Linear                    Plant
           375                     0.469                    0.057                    15.9                     0.065                    Size                    Linear                    Bird
           376                     0.469                    0.264                    9.73                     0.299                    Size                    Linear                   Insect
           377                     0.469                   163.265                   0.28                    184.848                   Size                    Volume                  Arachnid
           378                     0.47                     0.422                    70.9                     0.476                    Size                    Linear                   Mammal
           379                     0.47                     0.055                   13.643                    0.062                    Size                    Linear                    Bird
           380                     0.47                    26.309                    33.4                    29.667                    Size                    Linear                   Mammal
           381                     0.47                     5.665                    10.47                    6.388                    Size                    Linear                    Plant
           382                     0.472                    3.936                    0.707                    4.403                    Size                    Linear                    Plant
           383                     0.474                    0.038                    2.226                    0.042                    Size                    Linear                   Insect
           384                     0.477                    0.042                    57.01                    0.046                    Size                    Linear                    Bird
           385                     0.479                    0.222                   60.589                    0.242                    Size                     Count                    Herp
           386                     0.48                     0.061                    193.4                    0.066                    Size                    Linear                   Mammal
           387                     0.48                     0.167                    81.01                    0.18                     Size                    Linear                   Mammal
           388                     0.48                     0.084                    5.69                     0.09                     Size                    Linear                   Insect
           389                     0.48                     0.98                     4.88                     1.062                    Size                    Weight                   Insect
           390                     0.482                    0.978                    19.85                    1.051                    Size                    Linear                    Plant
           391                     0.483                    0.058                    16.61                    0.062                    Size                    Linear                    Bird
           392                     0.485                    0.04                     16.32                    0.042                    Size                    Linear                    Bird
           393                     0.488                    0.058                    2.085                    0.061                    Size                    Linear                   Insect
           394                     0.49                     0.064                   130.27                    0.066                    Size                    Linear                   Mammal
           395                     0.49                     0.122                   111.13                    0.127                    Size                    Linear                   Mammal
           396                     0.49                     0.452                    81.33                    0.47                     Size                    Linear                   Mammal
           397                     0.49                     0.076                   126.74                    0.079                    Size                    Linear                   Mammal
           398                     0.493                    5.396                    9.579                    5.55                     Size                     Liner                    Plant
           399                     0.496                    0.164                    1.756                    0.167                    Size                    Linear                   Insect
           400                     0.498                    7.102                    0.594                    7.162                    Size                    Linear                   Insect
           401                     0.499                    0.126                   20.151                    0.126                    Size                     Count                    Herp
           402                      0.5                     0.103                   150.15                    0.103                    Size                    Linear                   Mammal
           403                      0.5                     0.029                    11.72                    0.029                    Size                    Linear                   Mammal
           404                      0.5                     0.54                     88.95                    0.54                     Size                    Linear                    Fish
           405                     0.503                    0.243                    3.927                    0.24                     Size                    Linear                   Insect
           406                     0.506                    0.29                     8.18                     0.283                    Size                     Count                   Insect
           407                     0.507                    5.789                    3.975                    5.629                    Size                    Linear                    Plant
           408                     0.51                     0.078                   192.15                    0.075                    Size                    Linear                   Mammal
           409                     0.51                     0.391                    9.58                     0.375                    Size                    Linear                    Plant
           410                     0.51                     0.078                   1820.3                    0.075                    Size                    Linear                   Insect
           411                     0.511                    0.056                    2.088                    0.053                    Size                    Linear                   Insect
           412                     0.511                    0.041                    2.227                    0.04                     Size                    Linear                   Insect
           413                     0.514                    0.027                    81.45                    0.025                    Size                    Linear                    Bird
           414                     0.517                    0.65                     9.05                     0.606                    Size                     Count                   Insect
           415                     0.52                     0.593                    66.03                    0.547                    Size                    Linear                   Mammal
           416                     0.52                     0.357                   100.36                    0.329                    Size                    Linear                   Mammal
           417                     0.52                     0.251                    70.49                    0.232                    Size                    Linear                   Mammal
           418                     0.52                     0.07                     6.29                     0.065                    Size                    Linear                   Mammal
           419                     0.52                     0.023                    1.775                    0.021                    Size                    Linear                   Insect
           420                     0.523                    6.145                     NA                      5.605                    Size                    Weight                    Plant
           421                     0.525                    0.036                    8.156                    0.032                    Size                    Linear                    Bird
           422                     0.529                    2.183                    2.624                    1.943                    Size                  Transformed                 Plant
           423                     0.53                     0.075                   131.99                    0.067                    Size                    Linear                   Mammal
           424                     0.53                     0.406                    69.03                    0.36                     Size                    Linear                   Mammal
           425                     0.53                     0.198                   135.16                    0.176                    Size                    Linear                   Mammal
           426                     0.53                     0.082                    81.02                    0.072                    Size                    Linear                    Bird
           427                     0.531                    0.063                    15.85                    0.055                    Size                    Linear                    Bird
           428                     0.534                    0.039                    19.54                    0.034                    Size                    Linear                    Bird
           429                     0.537                    6.255                     9.1                     5.393                    Size                    Weight                   Insect
           430                     0.537                    1.75                      NA                      1.509                    Size                    Weight                    Plant
           431                     0.539                    0.203                    23.18                    0.174                    Size                    Linear                    Plant
           432                     0.539                    0.065                    13.75                    0.056                    Size                    Linear                    Bird
           433                     0.54                     0.029                   167.52                    0.025                    Size                     Count                    Herp
           434                     0.54                     0.042                    7.69                     0.036                    Size                    Linear                   Mammal
           435                     0.54                     0.143                    59.3                     0.122                    Size                    Linear                    Bird
           436                     0.54                     0.043                    0.955                    0.037                    Size                    Linear                   Insect
           437                     0.54                     0.558                     NA                      0.475                    Size                    Weight                   Insect
           438                     0.541                    0.095                    36.94                    0.081                    Size                    Linear                    Bird
           439                     0.542                    0.073                    8.13                     0.061                    Size                    Linear                    Bird
           440                     0.55                     0.843                    9.515                    0.69                     Size                     Count                   Insect
           441                     0.556                    7.595                    7.62                     6.065                    Size                    Weight                   Insect
           442                     0.558                    0.321                    9.66                     0.255                    Size                    Linear                   Insect
           443                     0.56                     0.815                    9.82                     0.641                    Size                     Count                   Insect
           444                     0.56                     0.949                    8.97                     0.745                    Size                     Count                   Insect
           445                     0.56                     0.581                    81.31                    0.457                    Size                    Linear                   Mammal
           446                     0.56                     0.124                   104.55                    0.097                    Size                    Linear                   Mammal
           447                     0.565                    0.238                    16.96                    0.184                    Size                    Linear                    Plant
           448                     0.568                    0.125                    8.259                    0.095                    Size                    Linear                   Insect
           449                     0.569                    0.579                    9.357                    0.439                    Size                     Count                   Insect
           450                     0.57                     0.37                     11.71                    0.279                    Size                    Linear                    Plant
           451                     0.57                     0.97                     3.94                     0.732                    Size                    Weight                   Mammal
           452                     0.576                    1.039                   14.049                    0.765                    Size                    Weight                   Insect
           453                     0.58                     0.92                     9.55                     0.666                    Size                     Count                   Insect
           454                     0.58                     0.104                   193.87                    0.076                    Size                    Linear                   Mammal
           455                     0.58                     0.058                    19.15                    0.042                    Size                    Linear                    Bird
           456                     0.585                    2.14                     231.3                    1.518                    Size                    Weight                   Insect
           457                     0.586                    0.066                    13.69                    0.047                    Size                    Linear                    Bird
           458                     0.586                   140.138                   0.34                    99.006                    Size                    Volume                  Arachnid
           459                     0.588                    0.154                   71.247                    0.108                    Size                     Count                    Herp
           460                     0.59                     0.095                   149.17                    0.066                    Size                    Linear                   Mammal
           461                     0.59                     0.177                    69.55                    0.123                    Size                    Linear                   Mammal
           462                     0.59                     0.27                     84.79                    0.187                    Size                    Linear                   Mammal
           463                     0.59                     0.159                   107.53                    0.111                    Size                    Linear                   Mammal
           464                     0.59                     0.321                    6.839                    0.223                    Size                    Linear                   Insect
           465                     0.59                     0.045                    19.18                    0.031                    Size                    Linear                    Bird
           466                     0.59                     0.036                    19.02                    0.025                    Size                    Linear                    Bird
           467                     0.59                     0.031                    277.2                    0.021                    Size                    Linear                    Bird
           468                     0.59                     0.069                    112.2                    0.048                    Size                    Linear                    Bird
           469                     0.594                    0.128                    0.172                    0.088                    Size                    Linear                   Insect
           470                     0.598                    0.205                    42.44                    0.138                    Size                    Volume                    Bird
           471                      0.6                     0.084                   126.48                    0.056                    Size                    Linear                   Mammal
           472                      0.6                     0.467                    1686                     0.311                    Size                    Weight                    Bird
           473                     0.602                    6.305                    4.048                    4.169                    Size                    Linear                    Plant
           474                     0.606                    0.213                    24.04                    0.138                    Size                    Linear                    Plant
           475                     0.61                     0.066                    96.37                    0.042                    Size                    Linear                    Bird
           476                     0.61                     0.299                    69.57                    0.191                    Size                    Weight                   Mammal
           477                     0.615                    0.612                    9.395                    0.383                    Size                     Count                   Insect
           478                     0.619                    0.683                    5.94                     0.42                     Size                    Linear                    Plant
           479                     0.62                     0.032                     289                     0.02                     Size                    Linear                    Bird
           480                     0.62                     0.062                   18.648                    0.038                    Size                    Linear                    Bird
           481                     0.62                     4.05                     12.28                    2.482                    Size                    Weight                   Mammal
           482                     0.62                     0.82                     711.9                    0.503                    Size                    Weight                    Bird
           483                     0.627                   93.426                    0.34                    55.579                    Size                    Volume                  Arachnid
           484                     0.628                    1.276                   23.696                    0.756                    Size                    Weight                   Mammal
           485                     0.63                     0.748                    10.69                    0.439                    Size                    Linear                    Plant
           486                     0.631                    0.986                    6.48                     0.577                    Size                    Linear                    Plant
           487                     0.633                    0.077                    0.948                    0.045                    Size                    Linear                   Insect
           488                     0.633                    0.027                    78.12                    0.016                    Size                    Linear                    Bird
           489                     0.634                    0.042                    1.085                    0.024                    Size                    Linear                   Insect
           490                     0.638                    0.277                    10.28                    0.157                    Size                    Weight                    Bird
           491                     0.639                    3.087                     NA                      1.744                    Size                    Weight                    Plant
           492                     0.64                     0.061                    19.2                     0.034                    Size                    Linear                    Bird
           493                     0.642                    0.164                   32.506                    0.091                    Size                    Weight                    Bird
           494                     0.644                    0.954                    14.17                    0.527                    Size                    Linear                    Plant
           495                     0.65                     0.185                    94.52                     0.1                     Size                    Linear                   Mammal
           496                     0.65                     0.027                    1.617                    0.015                    Size                    Linear                   Insect
           497                     0.652                    0.031                    1.413                    0.017                    Size                    Linear                   Insect
           498                     0.655                    0.146                    9.193                    0.077                    Size                    Linear                   Insect
           499                     0.655                    1.156                    6.41                     0.609                    Size                    Linear                    Plant
           500                     0.66                     0.305                    95.17                    0.157                    Size                    Linear                   Mammal
           501                     0.661                    0.14                    80.982                    0.072                    Size                     Count                    Herp
           502                     0.663                    0.316                    17.61                    0.16                     Size                    Linear                    Plant
           503                     0.669                    0.091                   14.192                    0.045                    Size                    Linear                   Mammal
           504                     0.67                     0.215                    67.11                    0.106                    Size                    Linear                   Mammal
           505                     0.67                     0.391                    99.55                    0.193                    Size                    Linear                   Mammal
           506                     0.67                     0.343                    72.4                     0.169                    Size                    Linear                   Mammal
           507                     0.67                     0.423                    11.58                    0.208                    Size                    Linear                    Plant
           508                     0.67                     0.086                    80.94                    0.043                    Size                    Linear                    Bird
           509                     0.67                     0.089                    105.2                    0.044                    Size                    Linear                    Bird
           510                     0.67                     6.721                    0.537                    3.305                    Size                    Linear                   Insect
           511                     0.672                    0.107                     0.2                     0.052                    Size                    Linear                   Insect
           512                     0.68                     19.51                   18.712                    9.181                    Size                     Count                    Plant
           513                     0.68                     0.085                   142.78                    0.04                     Size                    Linear                   Mammal
           514                     0.68                     0.069                    465.3                    0.033                    Size                    Linear                    Bird
           515                     0.68                     0.638                    16.94                     0.3                     Size                    Weight                    Bird
           516                     0.681                    0.091                    19.55                    0.043                    Size                    Linear                    Bird
           517                     0.69                     0.385                    79.2                     0.173                    Size                    Linear                   Mammal
           518                     0.69                     0.055                    19.27                    0.025                    Size                    Linear                    Bird
           519                     0.692                    4.093                     NA                      1.822                    Size                    Weight                    Plant
           520                     0.702                    0.752                    8.986                    0.319                    Size                     Count                   Insect
           521                     0.705                    0.152                    1.281                    0.064                    Size                    Linear                  Bryozoan
           522                     0.705                    0.104                    1.113                    0.044                    Size                    Linear                   Insect
           523                     0.73                     2.395                    0.602                    0.886                    Size                    Weight                   Mammal
           524                     0.74                     0.247                    99.43                    0.087                    Size                    Linear                   Mammal
           525                     0.753                    1.806                    2.486                    0.593                    Size                  Transformed                 Plant
           526                     0.76                     0.047                    517.1                    0.015                    Size                    Linear                    Bird
           527                     0.767                   13.317                    8.885                    4.046                    Size                    Linear                   Mammal
           528                     0.772                    0.182                    1.099                    0.054                    Size                    Linear                  Bryozoan
           529                     0.776                    0.089                    16.85                    0.026                    Size                    Linear                    Bird
           530                     0.777                    0.116                    1.113                    0.033                    Size                    Linear                   Insect
           531                     0.789                    5.167                    1.011                    1.382                    Size                    Linear                    Plant
           532                     0.791                    0.65                     8.86                     0.172                    Size                     Count                   Insect
           533                     0.791                    0.057                    0.971                    0.015                    Size                    Linear                   Insect
           534                     0.818                    1.619                    0.985                    0.361                    Size                    Linear                  Bryozoan
           535                     0.82                       1                      10.56                    0.22                     Size                    Linear                   Mollusc
           536                     0.82                     0.051                   1834.1                    0.011                    Size                    Linear                   Insect
           537                     0.83                     0.168                    8.23                     0.034                    Size                    Linear                   Mammal
           538                     0.85                     0.674                    81.57                    0.119                    Size                    Linear                   Mammal
           539                     0.85                     1.21                     9.64                     0.214                    Size                    Linear                   Mollusc
           540                     0.85                     1.21                     10.35                    0.214                    Size                    Linear                   Mollusc
           541                     0.85                     2.759                    0.31                     0.487                    Size                    Weight                   Insect
           542                     0.85                     1.228                     NA                      0.217                    Size                    Weight                   Insect
           543                     0.86                     1.057                    1.85                     0.172                    Size                    Weight                   Mammal
           544                     0.87                     0.486                    79.26                    0.073                    Size                    Linear                   Mammal
           545                      0.9                     1.309                    14.79                    0.145                    Size                    Linear                    Plant
           546                      0.9                     1.21                     10.21                    0.134                    Size                    Linear                   Mollusc
           547                     0.909                    0.094                    16.02                    0.009                    Size                    Linear                    Bird
           548                     0.97                     2.43                     2.75                     0.075                    Size                    Weight                   Insect
           549                       1                      0.724                    8.636                      0                      Size                     Count                   Insect
           550                       1                      0.08                     0.99                       0                      Size                    Linear                   Insect
           551                       1                      2.152                    8.78                       0                      Size                    Linear                    Plant
           552                       1                     16.322                    80.79                      0                      Size                    Weight                   Mollusc
